# Supplementary material for: Prevalence of simian malaria among macaques in Malaysia (2000–2021): A systematic review
Source: PLoS Negl Trop Dis. 2022 Jul 18;16(7):e0010527. doi: 10.1371/journal.pntd.0010527 (PMC9292078; doi:10.1371/journal.pntd.0010527)
Supplement: S1 Data — (XLSX) [file pntd.0010527.s001.xlsx]

## Sheet: SJ-PudMed
Cites	Authors	Title	Year	Source	Publisher	ArticleURL	CitesURL	GSRank	QueryDate	Type	DOI	ISSN	CitationURL	Volume	Issue	StartPage	EndPage	ECC	CitesPerYear	CitesPerAuthor	AuthorCount	Age	Abstract	FullTextURL	RelatedURL
0	Nan Jiun Yap, Hanisah Hossain, Thamayanthi Nada-Raja, Romano Ngui, Azdayanti Muslim, Boon-Peng Hoh, Loke Tim Khaw, Khamisah Abdul Kadir, Paul Cliff Simon Divis, Indra Vythilingam, Balbir Singh, Yvonne Ai-Lian Lim	Natural Human Infections with Plasmodium cynomolgi, P. inui, and 4 other Simian Malaria Parasites, Malaysia.	2021	Emerging infectious diseases				1	2021-08-03 13:18:00	Journal Article	10.3201/eid2708.204502	1080-6059		27	8	2187	2191	0	0	0	12	1	We detected the simian malaria parasites Plasmodium knowlesi, P. cynomolgi, P. inui, P. coatneyi, P. inui-like, and P. simiovale among forest fringe-living indigenous communities from various locations in Malaysia. Our findings underscore the importance of using molecular tools to identify newly emergent malaria parasites in humans.
0	Nantha Kumar Jeyaprakasam, Sandthya Pramasivan, Jonathan Wee Kent Liew, Lun Van Low, Wan-Yusoff Wan-Sulaiman, Romano Ngui, Jenarun Jelip, Indra Vythilingam	Evaluation of Mosquito Magnet and other collection tools for Anopheles mosquito vectors of simian malaria.	2021	Parasites & vectors				2	2021-08-03 13:18:00	Journal Article	10.1186/s13071-021-04689-3	1756-3305		14	1	184		0	0	0	8	1	Vector surveillance is essential in determining the geographical distribution of mosquito vectors and understanding the dynamics of malaria transmission. With the elimination of human malaria cases, knowlesi malaria cases in humans are increasing in Malaysia. This necessitates intensive vector studies using safer trapping methods which are both field efficient and able to attract the local vector…
0	Manas Kotepui, Frederick Ramirez Masangkay, Kwuntida Uthaisar Kotepui, Giovanni De Jesus Milanez	Preliminary review on the prevalence, proportion, geographical distribution, and characteristics of naturally acquired Plasmodium cynomolgi infection in mosquitoes, macaques, and humans: a systematic review and meta-analysis.	2021	BMC infectious diseases				3	2021-08-03 13:18:00	Journal Article	10.1186/s12879-021-05941-y	1471-2334		21	1	259		0	0	0	4	1	Plasmodium cynomolgi is a simian malaria parasite that has been reported as a naturally acquired human infection. The present study aims to systematically review reports on naturally acquired P. cynomolgi in humans, mosquitoes, and macaques to provide relevant data for pre-emptive surveillance and preparation in the event of an outbreak of zoonotic malaria in Southeast Asia. The protocol of the s…
0	Nantha Kumar Jeyaprakasam, Jonathan Wee Kent Liew, Van Lun Low, Wan-Yusoff Wan-Sulaiman, Indra Vythilingam	Plasmodium knowlesi infecting humans in Southeast Asia: What's next?	2020	PLoS neglected tropical diseases				4	2021-08-03 13:18:00	Journal Article	10.1371/journal.pntd.0008900	1935-2735		14	12			0	0	0	5	1	Plasmodium knowlesi, a simian malaria parasite, has been in the limelight since a large focus of human P. knowlesi infection was reported from Sarawak (Malaysian Borneo) in 2004. Although this infection is transmitted across Southeast Asia, the largest number of cases has been reported from Malaysia. The increasing number of knowlesi malaria cases has been attributed to the use of molecular tools…
0	Mohd Amirul Fitri A Rahim, Mohd Bakhtiar Munajat, Zulkarnain Md Idris	Malaria distribution and performance of malaria diagnostic methods in Malaysia (1980-2019): a systematic review.	2020	Malaria journal				5	2021-08-03 13:18:00	Journal Article	10.1186/s12936-020-03470-8	1475-2875		19	1	395		0	0	0	3	1	Malaysia has already achieved remarkable accomplishments in reaching zero indigenous human malaria cases in 2018. Prompt malaria diagnosis, surveillance and treatment played a key role in the country's elimination success. Looking at the dynamics of malaria distribution during the last decades might provide important information regarding the potential challenges of such an elimination strategy. …
0	Thamayanthi Nada Raja, Ting Huey Hu, Khamisah Abdul Kadir, Dayang Shuaisah Awang Mohamad, Nawal Rosli, Lolita Lin Wong, King Ching Hii, Paul Cliff Simon Divis, Balbir Singh	Naturally Acquired Human Plasmodium cynomolgi and P. knowlesi Infections, Malaysian Borneo.	2020	Emerging infectious diseases				6	2021-08-03 13:18:00	Journal Article	10.3201/eid2608.200343	1080-6059		26	8	1801	1809	0	0	0	9	1	To monitor the incidence of Plasmodium knowlesi infections and determine whether other simian malaria parasites are being transmitted to humans, we examined 1,047 blood samples from patients with malaria at Kapit Hospital in Kapit, Malaysia, during June 24, 2013-December 31, 2017. Using nested PCR assays, we found 845 (80.6%) patients had either P. knowlesi monoinfection (n = 815) or co-infection…
0	Amirah Amir, Shahhaziq Shahari, Jonathan Wee Kent Liew, Jeremy Ryan de Silva, Mohammad Behram Khan, Meng Yee Lai, Georges Snounou, Mohd Lutfi Abdullah, Millawati Gani, Jeffrine J Rovie-Ryan, Yee-Ling Lau	Natural Plasmodium infection in wild macaques of three states in peninsular Malaysia.	2020	Acta tropica				7	2021-08-03 13:18:00	Journal Article	10.1016/j.actatropica.2020.105596	1873-6254		211		105596		0	0	0	11	1	Zoonotic cases of Plasmodium knowlesi account for most malaria cases in Malaysia, and humans infected with P. cynomolgi, another parasite of macaques have recently been reported in Sarawak. To date the epidemiology of malaria in its natural Macaca reservoir hosts remains little investigated. In this study we surveyed the prevalence of simian malaria in wild macaques of three states in Peninsular …
0	A Rohani, H Ahmad Fakhriy, I Suzilah, M N Zurainee, W M A Wan Najdah, M Mohd Ariffin, N Mohamad Shakirudin, M S Mohd Afiq, J Jenarun, Y Tanrang, H L Lee	Indoor and outdoor residual spraying of a novel formulation of deltamethrin K-Othrine® (Polyzone) for the control of simian malaria in Sabah, Malaysia.	2020	PloS one				8	2021-08-03 13:18:00	Journal Article	10.1371/journal.pone.0230860	1932-6203		15	5			0	0	0	11	1	Since 2000, human malaria cases in Malaysia were rapidly reduced with the use of insecticides in Indoor Residual Spray (IRS) and Long-Lasting Insecticide Net (LLIN). Unfortunately, monkey malaria in humans has shown an increase especially in Sabah and Sarawak. The insecticide currently used in IRS is deltamethrin K-Othrine® WG 250 wettable granule, targeting mosquitoes that rest and feed indoor. …
0	Gitte N Hartmeyer, Christen R Stensvold, Thilde Fabricius, Ea S Marmolin, Silje V Hoegh, Henrik V Nielsen, Michael Kemp, Lasse S Vestergaard	Plasmodium cynomolgi as Cause of Malaria in Tourist to Southeast Asia, 2018.	2019	Emerging infectious diseases				9	2021-08-03 13:18:00	Case Reports	10.3201/eid2510.190448	1080-6059		25	10	1936	1939	0	0	0	8	2	We report human infection with simian Plasmodium cynomolgi in a tourist from Denmark who had visited forested areas in peninsular Malaysia and Thailand in August and September 2018. Because P. cynomolgi may go unnoticed by standard malaria diagnostics, this malaria species may be more common in humans than was previously thought.
0	Myo Thura Zaw, Zaw Lin	Human Plasmodium knowlesi infections in South-East Asian countries.	2019	Journal of microbiology, immunology, and infection = Wei mian yu gan ran za zhi				10	2021-08-03 13:18:00	Journal Article	10.1016/j.jmii.2019.05.012	1995-9133		52	5	679	684	0	0	0	2	2	Plasmodium knowlesi is now regarded as the fifth malaria parasite causing human malaria as it is widely distributed in South-East Asian countries especially east Malaysia where two Malaysian states namely Sabah and Sarawak are situated. In 2004, Polymerase Chain Reaction (PCR) was applied for diagnosing knowlesi malaria in the Kapit Division of Sarawak, Malaysia, so that human P. knowlesi infecti…
0	Md Atique Ahmed, Fu-Shi Quan	Plasmodium knowlesi clinical isolates from Malaysia show extensive diversity and strong differential selection pressure at the merozoite surface protein 7D (MSP7D).	2019	Malaria journal				11	2021-08-03 13:18:00	Journal Article	10.1186/s12936-019-2782-2	1475-2875		18	1	150		0	0	0	2	2	The high proportion of human cases due to the simian malaria parasite Plasmodium knowlesi in Malaysia is a cause of concern, as they can be severe and even fatal. Merozoite surface protein 7 (MSP7) is a multigene family which forms a non-covalent complex with MSP-1 prior to receptor-ligand recognition in Plasmodium falciparum and thus an important antigen for vaccine development. However, no stud…
0	Gregory Jn Koh, Pg K Ismail, David Koh	Occupationally Acquired Plasmodium knowlesi Malaria in Brunei Darussalam.	2019	Safety and health at work				12	2021-08-03 13:18:00	Journal Article	10.1016/j.shaw.2018.09.002	2093-7911		10	1	122	124	0	0	0	3	2	Simian malaria is a zoonotic disease caused by Plasmodium knowlesi infection. The common natural reservoir of the parasite is the macaque monkey and the vector is the Anopheles mosquito. Human cases of P. knowlesi infection has been reported in all South East Asian countries in the last decade, and it is currently the most common type of malaria seen in Malaysia and Brunei. Between 2007-2017, 73 …
0	Angela Siner, Sze-Tze Liew, Khamisah Abdul Kadir, Dayang Shuaisah Awang Mohamad, Felicia Kavita Thomas, Mohammad Zulkarnaen, Balbir Singh	Absence of Plasmodium inui and Plasmodium cynomolgi, but detection of Plasmodium knowlesi and Plasmodium vivax infections in asymptomatic humans in the Betong division of Sarawak, Malaysian Borneo.	2017	Malaria journal				13	2021-08-03 13:18:00	Journal Article	10.1186/s12936-017-2064-9	1475-2875		16	1	417		0	0	0	7	4	Plasmodium knowlesi, a simian malaria parasite, has become the main cause of malaria in Sarawak, Malaysian Borneo. Epidemiological data on malaria for Sarawak has been derived solely from hospitalized patients, and more accurate epidemiological data on malaria is necessary. Therefore, a longitudinal study of communities affected by knowlesi malaria was undertaken. A total of 3002 blood samples on…
0	Tock H Chua, Benny O Manin, Sylvia Daim, Indra Vythilingam, Chris Drakeley	Phylogenetic analysis of simian Plasmodium spp. infecting Anopheles balabacensis Baisas in Sabah, Malaysia.	2017	PLoS neglected tropical diseases				14	2021-08-03 13:18:00	Journal Article	10.1371/journal.pntd.0005991	1935-2735		11	10			0	0	0	5	4	Anopheles balabacensis of the Leucospyrus group has been confirmed as the primary knowlesi malaria vector in Sabah, Malaysian Borneo for some time now. Presently, knowlesi malaria is the only zoonotic simian malaria in Malaysia with a high prevalence recorded in the states of Sabah and Sarawak. Anopheles spp. were sampled using human landing catch (HLC) method at Paradason village in Kudat distri…
0	Bridget E Barber, Giri S Rajahram, Matthew J Grigg, Timothy William, Nicholas M Anstey	World Malaria Report: time to acknowledge Plasmodium knowlesi malaria.	2017	Malaria journal				15	2021-08-03 13:18:00	Journal Article	10.1186/s12936-017-1787-y	1475-2875		16	1	135		0	0	0	5	4	The 2016 World Health Organization (WHO) World Malaria Report documents substantial progress towards control and elimination of malaria. However, major challenges remain. In some regions of Southeast Asia, the simian parasite Plasmodium knowlesi has emerged as an important cause of human malaria, and the authors believe this species warrants regular inclusion in the World Malaria Report. Plasmodi…
0	Jeremy Ryan De Silva, Yee Ling Lau, Mun Yik Fong	Genetic clustering and polymorphism of the merozoite surface protein-3 of Plasmodium knowlesi clinical isolates from Peninsular Malaysia.	2017	Parasites & vectors				16	2021-08-03 13:18:00	Journal Article	10.1186/s13071-016-1935-1	1756-3305		10	1	2		0	0	0	3	4	The simian malaria parasite Plasmodium knowlesi has been reported to cause significant numbers of human infection in South East Asia. Its merozoite surface protein-3 (MSP3) is a protein that belongs to a multi-gene family of proteins first found in Plasmodium falciparum. Several studies have evaluated the potential of P. falciparum MSP3 as a potential vaccine candidate. However, to date no detail…
0	Benny O Manin, Heather M Ferguson, Indra Vythilingam, Kim Fornace, Timothy William, Steve J Torr, Chris Drakeley, Tock H Chua	Investigating the Contribution of Peri-domestic Transmission to Risk of Zoonotic Malaria Infection in Humans.	2016	PLoS neglected tropical diseases				17	2021-08-03 13:18:00	Journal Article	10.1371/journal.pntd.0005064	1935-2735		10	10			0	0	0	8	5	In recent years, the primate malaria Plasmodium knowlesi has emerged in human populations throughout South East Asia, with the largest hotspot being in Sabah, Malaysian Borneo. Control efforts are hindered by limited knowledge of where and when people get exposed to mosquito vectors. It is assumed that exposure occurs primarily when people are working in forest areas, but the role of other potent…
0	Freya M Shearer, Zhi Huang, Daniel J Weiss, Antoinette Wiebe, Harry S Gibson, Katherine E Battle, David M Pigott, Oliver J Brady, Chaturong Putaporntip, Somchai Jongwutiwes, Yee Ling Lau, Magnus Manske, Roberto Amato, Iqbal R F Elyazar, Indra Vythilingam, Samir Bhatt, Peter W Gething, Balbir Singh, Nick Golding, Simon I Hay, Catherine L Moyes	Estimating Geographical Variation in the Risk of Zoonotic Plasmodium knowlesi Infection in Countries Eliminating Malaria.	2016	PLoS neglected tropical diseases				18	2021-08-03 13:18:00	Journal Article	10.1371/journal.pntd.0004915	1935-2735		10	8			0	0	0	21	5	Infection by the simian malaria parasite, Plasmodium knowlesi, can lead to severe and fatal disease in humans, and is the most common cause of malaria in parts of Malaysia. Despite being a serious public health concern, the geographical distribution of P. knowlesi malaria risk is poorly understood because the parasite is often misidentified as one of the human malarias. Human cases have been conf…
0	Chaturong Putaporntip, Napaporn Kuamsab, Somchai Jongwutiwes	Sequence diversity and positive selection at the Duffy-binding protein genes of Plasmodium knowlesi and P. cynomolgi: Analysis of the complete coding sequences of Thai isolates.	2016	Infection, genetics and evolution : journal of molecular epidemiology and evolutionary genetics in infectious diseases				19	2021-08-03 13:18:00	Journal Article	10.1016/j.meegid.2016.07.040	1567-7257		44		367	375	0	0	0	3	5	Plasmodium knowlesi and P. cynomolgi are simian malaria parasites capable of causing symptomatic human infections. The interaction between the Duffy binding protein alpha on P. knowlesi merozoite and the Duffy-antigen receptor for chemokine (DARC) on human and macaque erythrocyte membrane is prerequisite for establishment of blood stage infection whereas DARC is not required for erythrocyte invas…
0	Ruhani Yusof, Md Atique Ahmed, Jenarun Jelip, Hie Ung Ngian, Sahlawati Mustakim, Hani Mat Hussin, Mun Yik Fong, Rohela Mahmud, Frankie Anak Thomas Sitam, J Rovie-Ryan Japning, Georges Snounou, Ananias A Escalante, Yee Ling Lau	Phylogeographic Evidence for 2 Genetically Distinct Zoonotic Plasmodium knowlesi Parasites, Malaysia.	2016	Emerging infectious diseases				20	2021-08-03 13:18:00	Journal Article	10.3201/eid2208.151885	1080-6059		22	8	1371	1380	0	0	0	13	5	Infections of humans with the zoonotic simian malaria parasite Plasmodium knowlesi occur throughout Southeast Asia, although most cases have occurred in Malaysia, where P. knowlesi is now the dominant malaria species. This apparently skewed distribution prompted an investigation of the phylogeography of this parasite in 2 geographically separated regions of Malaysia, Peninsular Malaysia and Malay…
0	Hayley L Brant, Robert M Ewers, Indra Vythilingam, Chris Drakeley, Suzan Benedick, John D Mumford	Vertical stratification of adult mosquitoes (Diptera: Culicidae) within a tropical rainforest in Sabah, Malaysia.	2016	Malaria journal				21	2021-08-03 13:18:00	Journal Article	10.1186/s12936-016-1416-1	1475-2875		15	1	370		0	0	0	6	5	Malaria cases caused by Plasmodium knowlesi, a simian parasite naturally found in long-tailed and pig-tailed macaques, are increasing rapidly in Sabah, Malaysia. One hypothesis is that this increase is associated with changes in land use. A study was carried out to identify the anopheline vectors present in different forest types and to observe the human landing behaviour of mosquitoes. Mosquito …
0	Elspeth M Bird, Uma Parameswaran, Timothy William, Tien Meng Khoo, Matthew J Grigg, Ammar Aziz, Jutta Marfurt, Tsin W Yeo, Sarah Auburn, Nicholas M Anstey, Bridget E Barber	Transfusion-transmitted severe Plasmodium knowlesi malaria in a splenectomized patient with beta-thalassaemia major in Sabah, Malaysia: a case report.	2016	Malaria journal				22	2021-08-03 13:18:00	Case Reports	10.1186/s12936-016-1398-z	1475-2875		15	1	357		0	0	0	11	5	Transfusion-transmitted malaria (TTM) is a well-recognized risk of receiving blood transfusions, and has occurred with Plasmodium falciparum, Plasmodium vivax, Plasmodium ovale, and Plasmodium malariae. The simian parasite Plasmodium knowlesi is also known to be transmissible through inoculation of infected blood, and this species is now the most common cause of malaria in Malaysia with a high ra…
0	Yee-Ling Lau, Wenn-Chyau Lee, Junhui Chen, Zhen Zhong, Jianbo Jian, Amirah Amir, Fei-Wen Cheong, Jia-Siang Sum, Mun-Yik Fong	Draft Genomes of Anopheles cracens and Anopheles maculatus: Comparison of Simian Malaria and Human Malaria Vectors in Peninsular Malaysia.	2016	PloS one				23	2021-08-03 13:18:00	Journal Article	10.1371/journal.pone.0157893	1932-6203		11	6			0	0	0	9	5	Anopheles cracens has been incriminated as the vector of human knowlesi malaria in peninsular Malaysia. Besides, it is a good laboratory vector of Plasmodium falciparum and P. vivax. The distribution of An. cracens overlaps with that of An. maculatus, the human malaria vector in peninsular Malaysia that seems to be refractory to P. knowlesi infection in natural settings. Whole genome sequencing w…
0	I Vythilingam, M L Wong, W S Wan-Yussof	Current status of Plasmodium knowlesi vectors: a public health concern?	2018	Parasitology				24	2021-08-03 13:18:00	Journal Article	10.1017/S0031182016000901	1469-8161		145	1	32	40	0	0	0	3	3	Plasmodium knowlesi a simian malaria parasite is currently affecting humans in Southeast Asia. Malaysia has reported the most number of cases and P. knowlesi is the predominant species occurring in humans. The vectors of P. knowlesi belong to the Leucosphyrus group of Anopheles mosquitoes. These are generally described as forest-dwelling mosquitoes. With deforestation and changes in land-use, som…
0	Mun Yik Fong, Sarah A A Rashdi, Ruhani Yusof, Yee Ling Lau	Genetic Diversity, Natural Selection and Haplotype Grouping of Plasmodium knowlesi Gamma Protein Region II (PkγRII): Comparison with the Duffy Binding Protein (PkDBPαRII).	2016	PloS one				25	2021-08-03 13:18:00	Comparative Study	10.1371/journal.pone.0155627	1932-6203		11	5			0	0	0	4	5	Plasmodium knowlesi is a simian malaria parasite that has been reported to cause malaria in humans in Southeast Asia. This parasite invades the erythrocytes of humans and of its natural host, the macaque Macaca fascicularis, via interaction between the Duffy binding protein region II (PkDBPαRII) and the Duffy antigen receptor on the host erythrocytes. In contrast, the P. knowlesi gamma protein re…
0	Sumudu Britton, Qin Cheng, Matthew J Grigg, Timothy William, Nicholas M Anstey, James S McCarthy	A Sensitive, Colorimetric, High-Throughput Loop-Mediated Isothermal Amplification Assay for the Detection of Plasmodium knowlesi.	2016	The American journal of tropical medicine and hygiene				26	2021-08-03 13:18:00	Journal Article	10.4269/ajtmh.15-0670	1476-1645		95	1	120	122	0	0	0	6	5	The simian parasite Plasmodium knowlesi is now the commonest cause of malaria in Malaysia and can rapidly cause severe and fatal malaria. However, microscopic misdiagnosis of Plasmodium species is common, rapid antigen detection tests remain insufficiently sensitive and confirmation of P. knowlesi requires polymerase chain reaction (PCR). Thus available point-of-care diagnostic tests are inadequa…
0	Meng L Wong, Tock H Chua, Cherng S Leong, Loke T Khaw, Kimberly Fornace, Wan-Yusoff Wan-Sulaiman, Timothy William, Chris Drakeley, Heather M Ferguson, Indra Vythilingam	Seasonal and Spatial Dynamics of the Primary Vector of Plasmodium knowlesi within a Major Transmission Focus in Sabah, Malaysia.	2015	PLoS neglected tropical diseases				27	2021-08-03 13:18:00	Journal Article	10.1371/journal.pntd.0004135	1935-2735		9	10			0	0	0	10	6	The simian malaria parasite Plasmodium knowlesi is emerging as a public health problem in Southeast Asia, particularly in Malaysian Borneo where it now accounts for the greatest burden of malaria cases and deaths. Control is hindered by limited understanding of the ecology of potential vector species. We conducted a one year longitudinal study of P. knowlesi vectors in three sites within an endem…
0	Rumana Akter, Indra Vythilingam, Loke Tim Khaw, Rajes Qvist, Yvonne Ai-Lian Lim, Frankie Thomas Sitam, Balan Venugopalan, Shamala Devi Sekaran	Simian malaria in wild macaques: first report from Hulu Selangor district, Selangor, Malaysia.	2015	Malaria journal				28	2021-08-03 13:18:00	Journal Article	10.1186/s12936-015-0856-3	1475-2875		14		386		0	0	0	8	6	Malaria is a vector-borne parasitic disease which is prevalent in many developing countries. Recently, it has been found that Plasmodium knowlesi, a simian malaria parasite can be life-threatening to humans. Long-tailed macaques, which are widely distributed in Malaysia, are the natural hosts for simian malaria, including P. knowlesi. The aim of the present study was to determine the prevalence o…
0	Mun Yik Fong, Shen Siang Wong, Jeremy Ryan De Silva, Yee Ling Lau	Genetic polymorphism in domain I of the apical membrane antigen-1 among Plasmodium knowlesi clinical isolates from Peninsular Malaysia.	2015	Acta tropica				29	2021-08-03 13:18:00	Journal Article	10.1016/j.actatropica.2015.09.009	1873-6254		152		145	150	0	0	0	4	6	The simian malaria parasite Plasmodium knowlesi is now recognized as a species that can cause human malaria. The first report of large scale human knowlesi malaria was in 2004 in Malaysia Borneo. Since then, hundreds of human knowlesi malaria cases have been reported in Southeast Asia. The present study investigates the genetic polymorphism of P. knowlesi DI domain of the apical membrane antigen-…
0	Mun Yik Fong, Md Atique Ahmed, Shen Siang Wong, Yee Ling Lau, Frankie Sitam	Genetic Diversity and Natural Selection of the Plasmodium knowlesi Circumsporozoite Protein Nonrepeat Regions.	2015	PloS one				30	2021-08-03 13:18:00	Journal Article	10.1371/journal.pone.0137734	1932-6203		10	9			0	0	0	5	6	Plasmodium knowlesi is a simian malaria parasite that has been identified to cause malaria in humans. To date, several thousand cases of human knowlesi malaria have been reported around Southeast Asia. Thus far, there is no detailed study on genetic diversity and natural selection of P. knowlesi circumsporozoite protein (CSP), a prominent surface antigen on the sporozoite of the parasite. In the …
0	T William, J Menon	A review of malaria research in malaysia.	2014	The Medical journal of Malaysia				31	2021-08-03 13:18:00	Journal Article		0300-5283		69		82	87	0	0	0	2	7	One hundred and thirteen articles related to Malaria were found in a search through a database dedicated to indexing all original data relevant to medicine published in Malaysia between the years 2000-2013. Thirty eight articles were selected and reviewed on the basis of clinical relevance and future research implications. The epidemiology of malaria has undergone a significant change over the la…
0	Ruhani Yusof, Yee Ling Lau, Rohela Mahmud, Mun Yik Fong, Jenarun Jelip, Hie Ung Ngian, Sahlawati Mustakim, Hani Mat Hussin, Noradilah Marzuki, Marlindawati Mohd Ali	High proportion of knowlesi malaria in recent malaria cases in Malaysia.	2014	Malaria journal				32	2021-08-03 13:18:00	Journal Article	10.1186/1475-2875-13-168	1475-2875		13		168		0	0	0	10	7	Plasmodium knowlesi is a simian parasite that has been recognized as the fifth species causing human malaria. Naturally-acquired P. knowlesi infection is widespread among human populations in Southeast Asia. The aim of this epidemiological study was to determine the incidence and distribution of malaria parasites, with a particular focus on human P. knowlesi infection in Malaysia. A total of 457 …
0	A K Azidah, M A Mohd Faizal, H Y Lili, M Zeehaida	Severe Plasmodium knowlesi infection with multiorgan involvement in north east peninsular Malaysia.	2014	Tropical biomedicine				33	2021-08-03 13:18:00	Case Reports		2521-9855		31	1	31	35	0	0	0	4	7	Plasmodium knowlesi has been recently identified as the "fifth human malaria species" following the discovery in Malaysian Borneo of a large focus of this simian malaria parasite in humans. Even though it shares microscopic similarities with Plasmodium malariae, it may cause severe illness with risk of fatality. We describe a case of P. knowlesi infection causing multi-organ failure in a patient …
0	Thuy H Ta, Shamilah Hisam, Marta Lanza, Adela I Jiram, NorParina Ismail, José M Rubio	First case of a naturally acquired human infection with Plasmodium cynomolgi.	2014	Malaria journal				34	2021-08-03 13:18:00	Case Reports	10.1186/1475-2875-13-68	1475-2875		13		68		0	0	0	6	7	Since 1960, a total of seven species of monkey malaria have been reported as transmissible to man by mosquito bite: Plasmodium cynomolgi, Plasmodium brasilianum, Plasmodium eylesi, Plasmodium knowlesi, Plasmodium inui, Plasmodium schwetzi and Plasmodium simium. With the exception of P. knowlesi, none of the other species has been found to infect humans in nature. In this report, it is described t…
0	Kamil A Braima, Jia-Siang Sum, Amir-Ridhwan M Ghazali, Mustakiza Muslimin, John Jeffery, Wenn-Chyau Lee, Mohammed R Shaker, Alaa-Eldeen M Elamin, Ibrahim Jamaiah, Yee-Ling Lau, Mahmud Rohela, Adeeba Kamarulzaman, Frankie Sitam, Rosnida Mohd-Noh, Noraishah M Abdul-Aziz	Is there a risk of suburban transmission of malaria in Selangor, Malaysia?	2013	PloS one				35	2021-08-03 13:18:00	Journal Article	10.1371/journal.pone.0077924	1932-6203		8	10			0	0	0	15	8	The suburban transmission of malaria in Selangor, Malaysia's most developed and populous state still remains a concern for public health in this region. Despite much successful control efforts directed at its reduction, sporadic cases, mostly brought in by foreigners have continued to occur. In addition, cases of simian malaria caused by Plasmodium knowlesi, some with fatal outcome have caused gr…
0	Xiang Ting Goh, Yvonne A L Lim, Indra Vythilingam, Ching Hoong Chew, Ping Chin Lee, Romano Ngui, Tian Chye Tan, Nan Jiun Yap, Veeranoot Nissapatorn, Kek Heng Chua	Increased detection of Plasmodium knowlesi in Sandakan division, Sabah as revealed by PlasmoNex™.	2013	Malaria journal				36	2021-08-03 13:18:00	Journal Article	10.1186/1475-2875-12-264	1475-2875		12		264		0	0	0	10	8	Plasmodium knowlesi is a simian malaria parasite that is widespread in humans in Malaysian Borneo. However, little is known about the incidence and distribution of this parasite in the Sandakan division, Malaysian Borneo. Therefore, the aim of the present epidemiological study was to investigate the incidence and distribution of P. knowlesi as well as other Plasmodium species in this division bas…
0	Amirah Amir, Jia Siang Sum, Yee Ling Lau, Indra Vythilingam, Mun Yik Fong	Colonization of Anopheles cracens: a malaria vector of emerging importance.	2013	Parasites & vectors				37	2021-08-03 13:18:00	Journal Article	10.1186/1756-3305-6-81	1756-3305		6		81		0	0	0	5	8	Anopheles cracens has been incriminated as a vector for the simian malaria parasite, Plasmodium knowlesi, that is the fifth Plasmodium species infecting humans. Little experimental data exists on this mosquito species due to the lack of its availability in laboratories. The population of An. cracens, collected from Kuala Lipis, Pahang was maintained at the insectary of the Department of Parasitol…
0	Timothy William, Hasan A Rahman, Jenarun Jelip, Mohammad Y Ibrahim, Jayaram Menon, Matthew J Grigg, Tsin W Yeo, Nicholas M Anstey, Bridget E Barber	Increasing incidence of Plasmodium knowlesi malaria following control of P. falciparum and P. vivax Malaria in Sabah, Malaysia.	2013	PLoS neglected tropical diseases				38	2021-08-03 13:18:00	Journal Article	10.1371/journal.pntd.0002026	1935-2735		7	1			0	0	0	9	8	The simian parasite Plasmodium knowlesi is a common cause of human malaria in Malaysian Borneo and threatens the prospect of malaria elimination. However, little is known about the emergence of P. knowlesi, particularly in Sabah. We reviewed Sabah Department of Health records to investigate the trend of each malaria species over time. Reporting of microscopy-diagnosed malaria cases in Sabah is ma…
0	Bridget E Barber, Timothy William, Prabakaran Dhararaj, Fread Anderios, Matthew J Grigg, Tsin W Yeo, Nicholas M Anstey	Epidemiology of Plasmodium knowlesi malaria in north-east Sabah, Malaysia: family clusters and wide age distribution.	2012	Malaria journal				39	2021-08-03 13:18:00	Journal Article	10.1186/1475-2875-11-401	1475-2875		11		401		0	0	0	7	9	The simian parasite Plasmodium knowlesi is a common cause of human malaria in Malaysian Borneo, with a particularly high incidence in Kudat, Sabah. Little is known however about the epidemiology in this substantially deforested region. Malaria microscopy records at Kudat District Hospital were retrospectively reviewed from January 2009-November 2011. Demographics, and PCR results if available, we…
0	N M S Azira, N Z Zairi, A R Amry, M Zeehaida	Case series of naturally acquired Plasmodium knowlesi infection in a tertiary teaching hospital.	2012	Tropical biomedicine				40	2021-08-03 13:18:00	Case Reports		2521-9855		29	3	398	404	0	0	0	4	9	Plasmodium knowlesi is a simian malaria parasite and is recently recognized as the fifth malaria parasite infecting humans. Manifestation of the infection may resemble other infection particularly dengue fever leading to inappropriate management and delay in treatment. We reported three cases of naturally acquired P. knowlesi in Hospital Universiti Sains Malaysia, Kubang Kerian, Kelantan, Malaysi…
0	Giri S Rajahram, Bridget E Barber, Timothy William, Jayaram Menon, Nicholas M Anstey, Tsin W Yeo	Deaths due to Plasmodium knowlesi malaria in Sabah, Malaysia: association with reporting as Plasmodium malariae and delayed parenteral artesunate.	2012	Malaria journal				41	2021-08-03 13:18:00	Journal Article	10.1186/1475-2875-11-284	1475-2875		11		284		0	0	0	6	9	The simian parasite Plasmodium knowlesi is recognized as a common cause of severe and fatal human malaria in Sabah, Malaysia, but is morphologically indistinguishable from and still commonly reported as Plasmodium malariae, despite the paucity of this species in Sabah. Since December 2008 Sabah Department of Health has recommended intravenous artesunate and referral to a general hospital for all …
0	Adela I Jiram, Indra Vythilingam, Yusuf M NoorAzian, Yusri M Yusof, Abdul H Azahari, Mun-Yik Fong	Entomologic investigation of Plasmodium knowlesi vectors in Kuala Lipis, Pahang, Malaysia.	2012	Malaria journal				42	2021-08-03 13:18:00	Journal Article	10.1186/1475-2875-11-213	1475-2875		11		213		0	0	0	6	9	The first natural infection of Plasmodium knowlesi in humans was recorded in 1965 in peninsular Malaysia. Extensive research was then conducted and it was postulated that it was a rare incident and that simian malaria will not be easily transmitted to humans. However, at the turn of the 21st century, knowlesi malaria was prevalent throughout Southeast Asia and is life threatening. Thus, a longitu…
0	Indra Vythilingam	Plasmodium knowlesi and Wuchereria bancrofti: Their Vectors and Challenges for the Future.	2012	Frontiers in physiology				43	2021-08-03 13:18:00	Journal Article	10.3389/fphys.2012.00115	1664-042X		3		115		0	0	0	1	9	Malaria and filariasis still continue to pose public health problems in developing countries of the tropics. Although plans are in progress for the elimination of both these parasitic vector borne diseases, we are now faced with a daunting challenge as we have a fifth species, Plasmodium knowlesi a simian malaria parasite affecting humans. Similarly in peninsular Malaysia, filariasis was mainly d…
0	B Singh, C Daneshvar	Plasmodium knowlesi malaria in Malaysia.	2010	The Medical journal of Malaysia				44	2021-08-03 13:18:00	Journal Article		0300-5283		65	3	166	172	0	0	0	2	11	Plasmodium knowlesi, a simian malaria parasite, is now recognised as the fifth cause of human malaria and can lead to fatal infections in humans. Knowlesi malaria cases are widely distributed in East and West Malaysia and account for more than 50% of admissions for malaria in certain hospitals in the state of Sarawak. This paper will begin with a description of the early studies on P. knowlesi, f…
0	Timothy William, Jayaram Menon, Giri Rajahram, Leslie Chan, Gordon Ma, Samantha Donaldson, Serena Khoo, Charlie Frederick, Jenarun Jelip, Nicholas M Anstey, Tsin Wen Yeo	Severe Plasmodium knowlesi malaria in a tertiary care hospital, Sabah, Malaysia.	2011	Emerging infectious diseases				45	2021-08-03 13:18:00	Journal Article	10.3201/eid1707.101017	1080-6059		17	7	1248	1255	0	0	0	11	10	The simian parasite Plasmodium knowlesi causes severe human malaria; the optimal treatment remains unknown. We describe the clinical features, disease spectrum, and response to antimalarial chemotherapy, including artemether-lumefantrine and artesunate, in patients with P. knowlesi malaria diagnosed by PCR during December 2007-November 2009 at a tertiary care hospital in Sabah, Malaysia. Fifty-si…
0	Tang Thuy-Huong Ta, Ana Salas, Marwa Ali-Tammam, María Del Carmen Martínez, Marta Lanza, Eduardo Arroyo, Jose Miguel Rubio	First case of detection of Plasmodium knowlesi in Spain by Real Time PCR in a traveller from Southeast Asia.	2010	Malaria journal				46	2021-08-03 13:18:00	Case Reports	10.1186/1475-2875-9-219	1475-2875		9		219		0	0	0	7	11	Previously, Plasmodium knowlesi was not considered as a species of Plasmodium that could cause malaria in human beings, as it is parasite of long-tailed (Macaca fascicularis) and pig-tailed (Macaca nemestrina) macaques found in Southeast Asia. A case of infection by P. knowlesi is described in a Spanish traveller, who came back to Spain with daily fever after his last overseas travel, which was a…
0	Mary R Galinski, John W Barnwell	Monkey malaria kills four humans.	2009	Trends in parasitology				47	2021-08-03 13:18:00	Journal Article	10.1016/j.pt.2009.02.002	1471-5007		25	5	200	204	0	0	0	2	12	Four human deaths caused by Plasmodium knowlesi, a simian malaria species, are stimulating a surge of public health interest and clinical vigilance in vulnerable areas of Southeast Asia. We, and other colleagues, emphasize that these cases, identified in Malaysia, are a clear warning that health facilities and clinicians must rethink the diagnosis and treatment of malaria cases presumed to be cau…
0	Indra Vythilingam, Yusuf M Noorazian, Tan Cheong Huat, Adela Ida Jiram, Yusof M Yusri, Abdul H Azahari, Ismail Norparina, Abdullah Noorrain, Sulaiman Lokmanhakim	Plasmodium knowlesi in humans, macaques and mosquitoes in peninsular Malaysia.	2008	Parasites & vectors				48	2021-08-03 13:18:00	Journal Article	10.1186/1756-3305-1-26	1756-3305		1	1	26		0	0	0	9	13	Since a large focus of human infection with Plasmodium knowlesi, a simian malaria parasite naturally found in long-tailed and pig tailed macaques, was reported in Sarawak, Malaysian Borneo, it was pertinent to study the situation in peninsular Malaysia. A study was thus initiated to screen human cases of Plasmodium malariae using molecular techniques, to determine the presence of P. knowlesi in n…
0	Janet Cox-Singh, Balbir Singh	Knowlesi malaria: newly emergent and of public health importance?	2008	Trends in parasitology				49	2021-08-03 13:18:00	Journal Article	10.1016/j.pt.2008.06.001	1471-4922		24	9	406	410	0	0	0	2	13	Several questions on public health impact have arisen from the discovery of a large focus of the simian malaria parasite, Plasmodium knowlesi, in the human population. P. knowlesi malaria is not newly emergent and was overlooked until molecular tools to distinguish between P. knowlesi and the morphologically similar Plasmodium malariae became available. Knowlesi malaria is a zoonosis that is wide…
0	Cheong H Tan, Indra Vythilingam, Asmad Matusop, Seng T Chan, Balbir Singh	Bionomics of Anopheles latens in Kapit, Sarawak, Malaysian Borneo in relation to the transmission of zoonotic simian malaria parasite Plasmodium knowlesi.	2008	Malaria journal				50	2021-08-03 13:18:00	Journal Article	10.1186/1475-2875-7-52	1475-2875		7		52		0	0	0	5	13	A large focus of human infections with Plasmodium knowlesi, a simian parasite naturally found in long-tailed and pig-tailed macaques was discovered in the Kapit Division of Sarawak, Malaysian Borneo. A study was initiated to identify the vectors of malaria, to elucidate where transmission is taking place and to understand the bionomics of the vectors in Kapit. Three different ecological sites in …
0	M A M Sallum, E L Peyton, R C Wilkerson	Six new species of the Anopheles leucosphyrus group, reinterpretation of An. elegans and vector implications.	2005	Medical and veterinary entomology				51	2021-08-03 13:18:00	Journal Article	10.1111/j.0269-283X.2005.00551.x	0269-283X		19	2	158	199	0	0	0	3	16	Among Oriental anopheline mosquitoes (Diptera: Culicidae), several major vectors of forest malaria belong to the group of Anopheles (Cellia) leucosphyrus Dönitz. We have morphologically examined representative material (> 8000 specimens from seven countries) for taxonomic revision of the Leucosphyrus Group. Six new species are here described from adult, pupal and larval stages (with illustrations…

## Sheet: SJ-Science Direct
Author	Tittle	Year
Xiang Ting Goh, Yvonne A.L. Lim, Ping Chin Lee, Veeranoot Nissapatorn, Kek Heng Chua,	Diversity and natural selection of Merozoite surface Protein-1 in three species of human malaria parasites: Contribution from South-East Asian isolates	2021
Jorge Eliécer Mario-Vásquez, Carlos Andrés Naranjo-González, Jehidys Montiel, Lina M. Zuluaga, Ana M. Vásquez, Alberto Tobón-Castaño, Gabriel Bedoya, Cesar Segura	Association of variants in IL1B, TLR9, TREM1, IL10RA, and CD3G and Native American ancestry on malaria susceptibility in Colombian populations	2021
Ana Maria Ribeiro de Castro Duarte, Licia Natal Fernandes, Fabiana Santos Silva, Igor Lucoves Sicchi, Luis Filipe Mucci, Izilda Curado, Aristides Fernandes, Antônio Ralph Medeiros-Sousa, Walter Ceretti-Junior, Mauro Toledo Marrelli, Eduardo Evangelista, Renildo Teixeira, Juliana Laurito Summa, Marcello Schiavo Nardi, Margoth Ramos Garnica, Ana Carolina Loss, Julyana Cerqueira Buery, Crispim Cerut…	Complexity of malaria transmission dynamics in the Brazilian Atlantic Forest	2021
Amirah Amir, Shahhaziq Shahari, Jonathan Wee Kent Liew, Jeremy Ryan de Silva, Mohammad Behram Khan, Meng Yee Lai, Georges Snounou, Mohd Lutfi Abdullah, Millawati Gani, Jeffrine J. Rovie-Ryan, Yee-Ling Lau	Natural Plasmodium infection in wild macaques of three states in peninsular Malaysia	2020
Sunisa Songsaigath, Chaturong Putaporntip, Napaporn Kuamsab, Somchai Jongwutiwes	Structural diversity, natural selection and intragenic recombination in the Plasmodium vivax merozoite surface protein 9 locus in Thailand	2020
B. Demari-Silva, G.Z. Laporta, TMP Oliveira, MAM Sallum	Plasmodium infection in Kerteszia cruzii (Diptera: Culicidae) in the Atlantic tropical rain forest, southeastern Brazil	2020
A.R. Ramdzan, A. Ismail, Z.S. Mohd Zanib	Prevalence of malaria and its risk factors in Sabah, Malaysia	2020
Kimberly M Fornace, Paddy M Brock, Tommy R Abidin, Lynn Grignard, Lou S Herman, Tock H Chua, Sylvia Daim, Timothy William, Catriona L E B Patterson, Tom Hall, Matthew J Grigg, Nicholas M Anstey, Kevin K A Tetteh, Jonathan Cox, Chris J Drakeley	Environmental risk factors and exposure to the zoonotic malaria parasite Plasmodium knowlesi across northern Sabah, Malaysia: a population-based cross-sectional survey	2019
Meng Li Wong, Md Atique Ahmed, Wan Yusoff Wan Sulaiman, Benny O. Manin, Cherng Shii Leong, Fu-Shi Quan, Tock H. Chua, Chris Drakeley, Georges Snounou, Indra Vythilingam	Genetic diversity of zoonotic malaria parasites from mosquito vector and vertebrate hosts	2019
Afiqah Saleh Huddin, NoorAzian Md Yusuf, Mohd Ridzuan Mohd Abd Razak, Nurhainis Ogu Salim, Shamilah Hisam	Genetic diversity of Plasmodium knowlesi among human and long-tailed macaque populations in Peninsular Malaysia: The utility of microsatellite markers	2019
JustinJ.S. Wilcox, Abigail Kerschner, Hope Hollocher	Indel-informed Bayesian analysis suggests cryptic population structure between Plasmodium knowlesi of humans and long-tailed macaques (Macaca fascicularis) in Malaysian Borneo	2019
Eric Tzyy Jiann Chong, Joveen Wan Fen Neoh, Tiek Ying Lau, Yvonne Ai-Lian Lim, Kek Heng Chua, Ping-Chin Lee	Genetic and haplotype analyses targeting cytochrome b gene of Plasmodium knowlesi isolates of Malaysian Borneo and Peninsular Malaysia	2018
Bridget E. Barber, Bruce Russell, Matthew J. Grigg, Rou Zhang, Timothy William, Amirah Amir, Yee Ling Lau, Mark D. Chatfield, Arjen M. Dondorp, Nicholas M. Anstey, Tsin W. Yeo	Reduced red blood cell deformability in Plasmodium knowlesi malaria	2018
Nan Jiun Yap, Xiang Ting Goh, Anson V. Koehler, Timothy William, Tsin Wen Yeo, Indra Vythilingam, Robin B. Gasser, Yvonne A.L. Lim	Genetic diversity in the C-terminus of merozoite surface protein 1 among Plasmodium knowlesi isolates from Selangor and Sabah Borneo, Malaysia	2017
Thu Zar Han, Kay Thwe Han, Kyin Hla Aye, Thaung Hlaing, Kyaw Zin Thant, Indra Vythilingam,	Comparison of microscopy and PCR for the detection of human Plasmodium species and Plasmodium knowlesi in southern Myanmar	2017
Varakorn Kosaisavee, Rossarin Suwanarusk, Adeline C.Y. Chua, Dennis E. Kyle, Benoit Malleret, Rou Zhang, Mallika Imwong, Rawiwan Imerbsin, Ratawan Ubalee, Hugo Sámano-Sánchez, Bryan K.S. Yeung, Jessica J.Y. Ong, Eric Lombardini, François Nosten, Kevin S.W. Tan, Pablo Bifani, Georges Snounou, Laurent Rénia, Bruce Russell	Strict tropism for CD71+/CD234+ human reticulocytes limits the zoonotic potential of Plasmodium cynomolgi	2017
Chaturong Putaporntip, Napaporn Kuamsab, Somchai Jongwutiwes	Sequence diversity and positive selection at the Duffy-binding protein genes of Plasmodium knowlesi and P. cynomolgi: Analysis of the complete coding sequences of Thai isolates	2016
Dieudonné Makaba Mvumbi, Thierry Lengu Bobanga, Solange Efundu Umesumbu, Billy Shako Kunyu, Jean-Marie Ntumba Kayembe, Nani-Tuma H. Situakibanza, Georges Lelo Mvumbi, Pierrette Melin, Patrick De Mol, Marie-Pierre Hayette	Investigation on possible transmission of monkeys' Plasmodium to human in a populations living in the equatorial rainforest of the Democratic republic of Congo	2016
Matthew J Grigg, Timothy William, Jayaram Menon, Prabakaran Dhanaraj, Bridget E Barber, Christopher S Wilkes, Lorenz von Seidlein, Giri S Rajahram, Cielo Pasay, James S McCarthy, Ric N Price, Nicholas M Anstey, Tsin W Yeo	Artesunate–mefloquine versus chloroquine for treatment of uncomplicated Plasmodium knowlesi malaria in Malaysia (ACT KNOW): an open-label, randomised controlled trial	2016
Patrick L. Sutton, Zunping Luo, Paul C.S. Divis, Volney K. Friedrich, David J. Conway, Balbir Singh, John W. Barnwell, Jane M. Carlton, Steven A. Sullivan	Characterizing the genetic diversity of the monkey malaria parasite Plasmodium cynomolgi	2016
Christina Faust, Andrew P. Dobson	Primate malarias: Diversity, distribution and insights for zoonotic Plasmodium	2015
Shin-Ichiro Tachibana, Satoru Kawai, Yuko Katakai, Hideo Takahashi, Toru Nakade, Yasuhiro Yasutomi, Toshihiro Horii, Kazuyuki Tanabe	Contrasting infection susceptibility of the Japanese macaques and cynomolgus macaques to closely related malaria parasites, Plasmodium vivax and Plasmodium cynomolgi	2015
Shyamapada Mandal	Epidemiological aspects of vivax and falciparum malaria: global spectrum	2014
Wing-Chui Chong, Rusliza Basir, Yam Mun Fei	Eradication of malaria through genetic engineering: the current situation	2013
Chaturong Putaporntip, Siriporn Thongaree, Somchai Jongwutiwes	Differential sequence diversity at merozoite surface protein-1 locus of Plasmodium knowlesi from humans and macaques in Thailand	2013
Walter R.J. Taylor, Josh Hanson, Gareth D.H. Turner, Nicholas J. White, Arjen M. Dondorp	Respiratory Manifestations of Malaria,	2012
Veronique Lorenz, Panagiotis Karanis	Malaria vaccines: looking back and lessons learnt	2011
Loubna Tazi, Francisco J. Ayala	Unresolved direction of host transfer of Plasmodium vivax v. P. simium and P. malariae v. P. brasilianum	2011
Douglas D. Colwell, Filipe Dantas-Torres, Domenico Otranto	Vector-borne parasitic zoonoses: Emerging scenarios and new perspectives	2011
P.S. Were, P. Kinyanjui, M.M. Gicheru, E. Mwangi, H.S. Ozwara	Prophylactic and curative activities of extracts from Warburgia ugandensis Sprague (Canellaceae) and Zanthoxylum usambarense (Engl.) Kokwaro (Rutaceae) against Plasmodium knowlesi and Plasmodium berghei	2010
Michael P. Muehlenbein, Leigh Ann Martinez, Andrea A. Lemke, Laurentius Ambu, Senthilvel Nathan, Sylvia Alsisto, Rosman Sakong	Unhealthy travelers present challenges to sustainable primate ecotourism	2010
Lynne S. Garcia	Malaria Update for the Clinical Microbiology Laboratory: a New Species, Plasmodium knowlesi, and New Diagnostic Tests	2010
J. Kevin Baird	Malaria zoonoses	2009
Jay Epstein, Rainer Seitz, Neelam Dhingra, Peter R. Ganz, Ahmad Gharehbaghian, Renato Spindel, Diana Teo, Ravi Reddy	Role of regulatory agencies	2009
Wei Boon Yap, Beng Ti Tey, Michelle Y.T. Ng, Swee Tin Ong, Wen Siang Tan	N-terminally His-tagged hepatitis B core antigens: Construction, expression, purification and antigenicity	2009
S. Manguin, C. Garros, I. Dusfour, R.E. Harbach, M. Coosemans	Bionomics, taxonomy, and distribution of the major malaria vector taxa of Anopheles subgenus Cellia in Southeast Asia: An updated review	2008
Yuriko Nishimoto, Nobuko Arisue, Satoru Kawai, Ananias A. Escalante, Toshihiro Horii, Kazuyuki Tanabe, Tetsuo Hashimoto	Evolution and phylogeny of the heterogeneous cytosolic SSU rRNA genes in the genus Plasmodium	2008
Janet Cox-Singh, Balbir Singh	Knowlesi malaria: newly emergent and of public health importance?	2008
Ana Maria Ribeiro de Castro Duarte, Rosely dos Santos Malafronte, Crispim Cerutti, Izilda Curado, Byanca Regina de Paiva, Adriana Yurika Maeda, Tasciane Yamasaki, Maria Eugênia Laurito Summa, Dafne do Valle Dutra de Andrade Neves, Salma Gomes de Oliveira, Almério de Castro Gomes	Natural Plasmodium infections in Brazilian wild monkeys: Reservoirs for human infections?	2008
Julian C. Rayner, Curtis S. Huber, Mary R. Galinski, John W. Barnwell	Rapid evolution of an erythrocyte invasion gene family: the Plasmodium reichenowi Reticulocyte Binding Like (RBL) genes	2004
Joseph S. Pagano, Martin Blaser, Marie-Annick Buendia, Blossom Damania, Kamel Khalili, Nancy Raab-Traub, Bernard Roizman	Infectious agents and cancer: criteria for a causal relation	2004
Balbir Singh, Lee Kim Sung, Asmad Matusop, Anand Radhakrishnan, Sunita SG Shamsul, Janet Cox-Singh, Alan Thomas, David J Conway	A large focus of naturally acquired Plasmodium knowlesi infections in human beings	2004
Philippe Duclos, Alison Delo, Teresa Aguado, Julian Bilous, Maureen Birmingham, Marie Paule Kieny, Julie Milstien, David Wood, Daniel Tarantola	Immunization safety priority project at the world health organization	2003
Esmeralda Vargas-Serrato, John W. Barnwell, Paul Ingravallo, Francine B. Perler, Mary R. Galinski	Merozoite surface protein-9 of Plasmodium vivax and related simian malaria parasites is orthologous to p101/ABRA of P. falciparum	2002
Jonathan D Mayer	Geography, ecology and emerging infectious diseases	2000
Jonathan A. Patz, Thaddeus K. Graczyk, Nina Geller, Amy Y. Vittor	Effects of environmental change on emerging parasitic diseases	2000

## Sheet: SJ-Scopus
Authors	Author(s) ID	Title	Year	Source title	Volume	Issue	Art. No.	Page start	Page end	Page count	Cited by	DOI	Link	Document Type	Publication Stage	Open Access	Source	EID
Malijan, R.P.B., Mechan, F., Braganza, J.C., Valle, K.M.R., Salazar, F.V., Torno, M.M., Aure, W.E., Bacay, B.A., Espino, F.E., Torr, S.J., Fornace, K.M., Drakeley, C., Ferguson, H.M.	57194977698;57205524919;57225907222;57225901920;15823992800;57044604500;35096017400;57195589145;6603136775;7004101045;24472918000;7003491251;7103282401;	The seasonal dynamics and biting behavior of potential Anopheles vectors of Plasmodium knowlesi in Palawan, Philippines	2021	Parasites and Vectors	14	1	357					10.1186/s13071-021-04853-9	https://www.scopus.com/inward/record.uri?eid=2-s2.0-85109642901&doi=10.1186%2fs13071-021-04853-9&partnerID=40&md5=127dc9739a1cb5dd42a4661746386425	Article	Final	All Open Access, Gold, Green	Scopus	2-s2.0-85109642901
Moraes Barros, R.R., Thawnashom, K., Gibson, T.J., Armistead, J.S., Caleon, R.L., Kaneko, M., Kite, W.A., Mershon, J.P., Brockhurst, J.K., Engels, T., Lambert, L., Orr-Gonzalez, S., Adams, J.H., Sá, J.M., Kaneko, O., Wellems, T.E.	55243355600;8524363200;57196035336;24536972300;57193588944;56516016200;57117968900;57202016535;57188692290;57204882360;7102312808;56190387300;7404782646;8267108300;7005852731;7004802955;	Activity of Plasmodium vivax promoter elements in Plasmodium knowlesi, and a centromere-containing plasmid that expresses NanoLuc throughout the parasite life cycle	2021	Malaria Journal	20	1	247					10.1186/s12936-021-03773-4	https://www.scopus.com/inward/record.uri?eid=2-s2.0-85107207771&doi=10.1186%2fs12936-021-03773-4&partnerID=40&md5=6634ffb2d7fdfdef3e17fec90bba38fe	Article	Final	All Open Access, Gold, Green	Scopus	2-s2.0-85107207771
Mahittikorn, A., Masangkay, F.R., Kotepui, K.U., Milanez, G.D.J., Kotepui, M.	12785699800;55919933500;57205182598;57195677946;55601980600;	Quantification of the misidentification of Plasmodium knowlesi as Plasmodium malariae by microscopy: an analysis of 1569 P. knowlesi cases	2021	Malaria Journal	20	1	179					10.1186/s12936-021-03714-1	https://www.scopus.com/inward/record.uri?eid=2-s2.0-85104216297&doi=10.1186%2fs12936-021-03714-1&partnerID=40&md5=44b07672b0e20f80724c07702b6443b7	Article	Final	All Open Access, Gold, Green	Scopus	2-s2.0-85104216297
Jeyaprakasam, N.K., Pramasivan, S., Liew, J.W.K., Van Low, L., Wan-Sulaiman, W.-Y., Ngui, R., Jelip, J., Vythilingam, I.	57103587000;57211276392;56708267600;56230057100;57190803495;24598021000;57196175491;7004056456;	Evaluation of Mosquito Magnet and other collection tools for Anopheles mosquito vectors of simian malaria	2021	Parasites and Vectors	14	1	184					10.1186/s13071-021-04689-3	https://www.scopus.com/inward/record.uri?eid=2-s2.0-85103806414&doi=10.1186%2fs13071-021-04689-3&partnerID=40&md5=184c35a10f56102f8252b8171822cf16	Article	Final	All Open Access, Gold, Green	Scopus	2-s2.0-85103806414
Kotepui, M., Masangkay, F.R., Kotepui, K.U., Milanez, G.D.J.	55601980600;55919933500;57205182598;57195677946;	Preliminary review on the prevalence, proportion, geographical distribution, and characteristics of naturally acquired Plasmodium cynomolgi infection in mosquitoes, macaques, and humans: a systematic review and meta-analysis	2021	BMC Infectious Diseases	21	1	259				1	10.1186/s12879-021-05941-y	https://www.scopus.com/inward/record.uri?eid=2-s2.0-85102513555&doi=10.1186%2fs12879-021-05941-y&partnerID=40&md5=fe17c35fdb289b998289b00099259de9	Article	Final	All Open Access, Gold, Green	Scopus	2-s2.0-85102513555
Yap, N.J., Hossain, H., Nada-Raja, T., Ngui, R., Muslim, A., Hoh, B.-P., Khaw, L.T., Kadir, K.A., Simon Divis, P.C., Vythilingam, I., Singh, B., Lim, Y.A.-L.	57226133733;57226138130;57201503400;24598021000;35069975700;57210809183;37081247100;56606017500;57218218672;7004056456;55316249600;13105602900;	Natural human infections with Plasmodium cynomolgi, P. inui, and 4 other Simian Malaria Parasites, Malaysia	2021	Emerging Infectious Diseases	27	8		2187	2191			10.3201/eid2708.204502	https://www.scopus.com/inward/record.uri?eid=2-s2.0-85110740920&doi=10.3201%2feid2708.204502&partnerID=40&md5=16aa9af3ed5d9efd334420e577bd0127	Article	Final		Scopus	2-s2.0-85110740920
Dwivedi, M.K., Shukla, R., Sharma, N.K., Manhas, A., Srivastava, K., Kumar, N., Singh, P.K.	57209659849;57211748774;57193208180;56814844900;10142001700;57223924900;57203789963;	Evaluation of ethnopharmacologically selected Vitex negundo L. for In vitro antimalarial activity and secondary metabolite profiling	2021	Journal of Ethnopharmacology	275		114076					10.1016/j.jep.2021.114076	https://www.scopus.com/inward/record.uri?eid=2-s2.0-85104072633&doi=10.1016%2fj.jep.2021.114076&partnerID=40&md5=96d5dbb0e721c350f61fd74f919053c7	Article	Final		Scopus	2-s2.0-85104072633
Goh, X.T., Lim, Y.A.L., Lee, P.C., Nissapatorn, V., Chua, K.H.	55350475700;57208405329;55329681800;13104888100;24491591600;	Diversity and natural selection of Merozoite surface Protein-1 in three species of human malaria parasites: Contribution from South-East Asian isolates	2021	Molecular and Biochemical Parasitology	244		111390					10.1016/j.molbiopara.2021.111390	https://www.scopus.com/inward/record.uri?eid=2-s2.0-85108171456&doi=10.1016%2fj.molbiopara.2021.111390&partnerID=40&md5=dc39728f5a96b8cd0a3ffaa100094701	Article	Final		Scopus	2-s2.0-85108171456
Kojom Foko, L.P., Kouemo Motse, F.D., Kamgain Mawabo, L., Pande, V., Singh, V.	57208735159;57220061737;57222666902;15844289800;57225865753;	First evidence of local circulation of Plasmodium ovale curtisi and reliability of a malaria rapid diagnostic test among symptomatic outpatients in Douala, Cameroon	2021	Infection, Genetics and Evolution	91		104797					10.1016/j.meegid.2021.104797	https://www.scopus.com/inward/record.uri?eid=2-s2.0-85103691212&doi=10.1016%2fj.meegid.2021.104797&partnerID=40&md5=a648e2330fe4c1eec1521fee4dfce188	Article	Final		Scopus	2-s2.0-85103691212
Naserrudin, N.A., Abdul Aziz, E.I., Aljet, E., Mangunji, G., Tojo, B., Jeffree, M.S., Culleton, R., Ahmed, K.	57224846094;57224847768;57224845423;57224847998;57204362465;57221098688;7801604688;7202086359;	High incidence of asymptomatic cases during an outbreak of plasmodium malariae in a remote village of Malaysian borneo	2021	PLoS Neglected Tropical Diseases	15	6	e0009450					10.1371/journal.pntd.0009450	https://www.scopus.com/inward/record.uri?eid=2-s2.0-85108387079&doi=10.1371%2fjournal.pntd.0009450&partnerID=40&md5=829eb2dc4736778fb6e8f437e5907f5c	Article	Final	All Open Access, Gold, Green	Scopus	2-s2.0-85108387079
Ooi, C.H., Phang, W.K., Liew, J.W.K., Lau, Y.L.	57195237470;57221160479;56708267600;7201403323;	Spatial and temporal patterns of plasmodium knowlesi Malaria in sarawak from 2008 to 2017	2021	American Journal of Tropical Medicine and Hygiene	104	5		1814	1819			10.4269/ajtmh.20-1304	https://www.scopus.com/inward/record.uri?eid=2-s2.0-85105594199&doi=10.4269%2fajtmh.20-1304&partnerID=40&md5=fbac54c83a4e9efdb569b6d281e25db0	Article	Final		Scopus	2-s2.0-85105594199
Idris, Z.M., Zainal, F.N.S., Ching, L.S., Azmin, A., Hamdan, Z., Kamaruzaman, U.A., Chan, C.W., Mohtar, M.A., Munajat, M.B., Muhammad Yasin, A.	55151560300;57222671331;57222669659;57222669505;57222668069;57222671365;14621532200;55618084000;57219805450;57222671534;	Malaria in urban Kuala Lumpur, Malaysia from 2005 to 2017	2021	Travel Medicine and Infectious Disease	41		102055					10.1016/j.tmaid.2021.102055	https://www.scopus.com/inward/record.uri?eid=2-s2.0-85103732432&doi=10.1016%2fj.tmaid.2021.102055&partnerID=40&md5=47e8cc570aa3d108adf8c42fa27b0e65	Letter	Final		Scopus	2-s2.0-85103732432
Munajat, M.B., Rahim, M.A.F.A., Wahid, W., Seri Rakna, M.I.M., Divis, P.C.S., Chuangchaiya, S., Lubis, I.N.D., Osman, E., Mohd Kasri, M.R., Idris, Z.M.	57219805450;57219804626;57211282831;57223149446;26030390700;36460730800;55321694700;37061755400;57223144336;55151560300;	Perceptions and prevention practices on malaria among the indigenous Orang Asli community in Kelantan, Peninsular Malaysia	2021	Malaria journal	20	1		202				10.1186/s12936-021-03741-y	https://www.scopus.com/inward/record.uri?eid=2-s2.0-85105111991&doi=10.1186%2fs12936-021-03741-y&partnerID=40&md5=8b335200cffa4da65d453788b5c1a410	Article	Final	All Open Access, Gold, Green	Scopus	2-s2.0-85105111991
Ng, Y.L., Fong, M.Y., Lau, Y.L.	57225978320;55664916300;7201403323;	Genetic diversity of the full length apical membrane antigen-1 of plasmodium knowlesi clinical isolates from peninsular malaysia	2021	Tropical Biomedicine	38	2		159	164			10.47665/TB.38.2.052	https://www.scopus.com/inward/record.uri?eid=2-s2.0-85109968157&doi=10.47665%2fTB.38.2.052&partnerID=40&md5=edb2f61f4392f2c001fecc84f05ef9fc	Article	Final	All Open Access, Bronze	Scopus	2-s2.0-85109968157
Ghazali, S.Z., Mohamed Noor, N.R., Mustaffa, K.M.F.	57223101028;57223100661;57209911418;	Anti-plasmodial activity of aqueous neem leaf extract mediated green synthesis-based silver nitrate nanoparticles	2021	Preparative Biochemistry and Biotechnology								10.1080/10826068.2021.1913602	https://www.scopus.com/inward/record.uri?eid=2-s2.0-85104824130&doi=10.1080%2f10826068.2021.1913602&partnerID=40&md5=bb9a9da74f18ac6e890a72fa7325872c	Article	Article in Press		Scopus	2-s2.0-85104824130
Phang, W.K., Hamid, M.H.A., Jelip, J., Mudin, R.N., Chuang, T.-W., Lau, Y.L., Fong, M.Y.	57221160479;57221160541;57196175491;56469747600;6603108974;7201403323;55664916300;	Spatial and temporal analysis of plasmodium Knowlesi infection in peninsular Malaysia, 2011 to 2018	2020	International Journal of Environmental Research and Public Health	17	24	9271	1	21		2	10.3390/ijerph17249271	https://www.scopus.com/inward/record.uri?eid=2-s2.0-85098445593&doi=10.3390%2fijerph17249271&partnerID=40&md5=a80b97f62c0c91ec14b48369d2c8fd64	Article	Final	All Open Access, Gold, Green	Scopus	2-s2.0-85098445593
Jeyaprakasam, N.K., Liew, J.W.K., Low, V.L., Wan-Sulaiman, W.-Y., Vythilingam, I.	57103587000;56708267600;55369129800;57190803495;7004056456;	Plasmodium knowlesi infecting humans in southeast asia: What’s next?	2020	PLoS Neglected Tropical Diseases	14	12	e0008900	1	16		2	10.1371/journal.pntd.0008900	https://www.scopus.com/inward/record.uri?eid=2-s2.0-85099255468&doi=10.1371%2fjournal.pntd.0008900&partnerID=40&md5=bce53d383f33b67f5480a4c560189229	Review	Final	All Open Access, Gold	Scopus	2-s2.0-85099255468
Chin, A.Z., Maluda, M.C.M., Jelip, J., Jeffree, M.S.B., Culleton, R., Ahmed, K.	57219991437;57216912891;57196175491;57221098688;7801604688;7202086359;	Malaria elimination in Malaysia and the rising threat of Plasmodium knowlesi	2020	Journal of Physiological Anthropology	39	1	36				4	10.1186/s40101-020-00247-5	https://www.scopus.com/inward/record.uri?eid=2-s2.0-85096440892&doi=10.1186%2fs40101-020-00247-5&partnerID=40&md5=5c6a513cad1c21267cc5257f3ea9cf76	Article	Final	All Open Access, Gold	Scopus	2-s2.0-85096440892
Rahim, M.A.F.A., Munajat, M.B., Idris, Z.M.	57219804626;57219805450;55151560300;	Malaria distribution and performance of malaria diagnostic methods in Malaysia (1980–2019): a systematic review	2020	Malaria Journal	19	1	395				1	10.1186/s12936-020-03470-8	https://www.scopus.com/inward/record.uri?eid=2-s2.0-85095582553&doi=10.1186%2fs12936-020-03470-8&partnerID=40&md5=7c9656453422cb081d08087bb68d9101	Article	Final	All Open Access, Gold, Green	Scopus	2-s2.0-85095582553
Chong, E.T.J., Neoh, J.W.F., Lau, T.Y., Lim, Y.A.-L., Chai, H.C., Chua, K.H., Lee, P.-C.	56012753800;57200561921;57219515015;13105602900;26663844200;24491591600;55329681800;	Genetic diversity of circumsporozoite protein in Plasmodium knowlesi isolates from Malaysian Borneo and Peninsular Malaysia	2020	Malaria Journal	19	1	377					10.1186/s12936-020-03451-x	https://www.scopus.com/inward/record.uri?eid=2-s2.0-85093511310&doi=10.1186%2fs12936-020-03451-x&partnerID=40&md5=25e7bee18f68ac5955bd93c3218c1efd	Article	Final	All Open Access, Gold, Green	Scopus	2-s2.0-85093511310
Arnuphapprasert, A., Riana, E., Ngamprasertwong, T., Wangthongchaicharoen, M., Soisook, P., Thanee, S., Bhodhibundit, P., Kaewthamasorn, M.	57218515740;57218509026;24475003000;57218511353;23502466900;57218513621;57218514564;14033023800;	First molecular investigation of haemosporidian parasites in Thai bat species	2020	International Journal for Parasitology: Parasites and Wildlife	13			51	61		3	10.1016/j.ijppaw.2020.07.010	https://www.scopus.com/inward/record.uri?eid=2-s2.0-85089381267&doi=10.1016%2fj.ijppaw.2020.07.010&partnerID=40&md5=936536575216187a7e0003cd832c1d3a	Article	Final	All Open Access, Gold, Green	Scopus	2-s2.0-85089381267
Prasopsom, P., Salakij, C., Lertwatcharasarakul, P., Pornpranom, P.	57209578278;7801370209;27867878500;57222375606;	Hematological and phylogenetic studies of Leucocytozoon spp. In backyard chickens and fighting cocks around Kamphaeng Saen, Thailand	2020	Agriculture and Natural Resources	54	6		595	602		1	10.34044/j.anres.2020.54.6.04	https://www.scopus.com/inward/record.uri?eid=2-s2.0-85102532328&doi=10.34044%2fj.anres.2020.54.6.04&partnerID=40&md5=e66236704443659b0b9bc38087cd8088	Article	Final		Scopus	2-s2.0-85102532328
Odedra, A., Webb, L., Marquart, L., Britton, L.J., Chalon, S., Moehrle, J.J., Anstey, N.M., William, T., Grigg, M.J., Lalloo, D.G., Barber, B.E., McCarthy, J.S.	57215421888;57200542355;57202807585;56576087100;57197130472;57219949288;57194126992;39162219900;55507854900;7004734207;36561132900;55649177700;	Liver function test abnormalities in experimental and clinical plasmodium vivax infection	2020	American Journal of Tropical Medicine and Hygiene	103	5		1910	1917		4	10.4269/ajtmh.20-0491	https://www.scopus.com/inward/record.uri?eid=2-s2.0-85096211146&doi=10.4269%2fajtmh.20-0491&partnerID=40&md5=a0d8fb878cab2bfcbf323c94116fb579	Article	Final	All Open Access, Hybrid Gold, Green	Scopus	2-s2.0-85096211146
Amir, A., Shahari, S., Liew, J.W.K., de Silva, J.R., Khan, M.B., Lai, M.Y., Snounou, G., Abdullah, M.L., Gani, M., Rovie-Ryan, J.J., Lau, Y.-L.	55628592000;56998710100;56708267600;56373504000;57189016847;56471176700;7005628797;57208809556;57194939975;24073533900;7201403323;	Natural Plasmodium infection in wild macaques of three states in peninsular Malaysia	2020	Acta Tropica	211		105596				2	10.1016/j.actatropica.2020.105596	https://www.scopus.com/inward/record.uri?eid=2-s2.0-85086862430&doi=10.1016%2fj.actatropica.2020.105596&partnerID=40&md5=b4112e542af6f1aab9bb13e643d79823	Article	Final		Scopus	2-s2.0-85086862430
Mousa, A., Al-Taiar, A., Anstey, N.M., Badaut, C., Barber, B.E., Bassat, Q., Challenger, J.D., Cunnington, A.J., Datta, D., Drakeley, C., Ghani, A.C., Gordeuk, V.R., Grigg, M.J., Hugo, P., John, C.C., Mayor, A., Migot-Nabias, F., Opoka, R.O., Pasvol, G., Rees, C., Reyburn, H., Riley, E.M., Shah, B.N., Sitoe, A., Sutherland, C.J., Thuma, P.E., Unger, S.A., Viwami, F., Walther, M., Whitty, C.J.M., …	57204319790;57210095285;57194126992;6506923298;36561132900;23024176000;55508516500;6701398843;57207488935;7003491251;7006814439;7007053560;55507854900;56377480400;57217828066;7004476230;6603853065;16040229000;57204249301;57190030819;8505354100;56224990000;12781453800;56901174400;7102816903;6603555744;55751137000;36107081600;55441411500;7004406497;39162219900;24484851300;	The impact of delayed treatment of uncomplicated P. falciparum malaria on progression to severe malaria: A systematic review and a pooled multicentre individual-patient meta-analysis	2020	PLoS Medicine	17	10	e1003359				1	10.1371/journal.pmed.1003359	https://www.scopus.com/inward/record.uri?eid=2-s2.0-85093910700&doi=10.1371%2fjournal.pmed.1003359&partnerID=40&md5=976d1d428c6ea872f383e8ca9ab136da	Article	Final	All Open Access, Gold, Green	Scopus	2-s2.0-85093910700
Shahimi, S.S., Aziz, M., Ilham, N.E., Hamat, R.A.	57219267095;57225804814;57217592861;55838385600;	Plasmodium ovale malaria and dengue co-infection in a glucose-6-phosphate dehydrogenase (g6pd) deficiency patient : A case study	2020	Malaysian Journal of Medicine and Health Sciences	16			44	46				https://www.scopus.com/inward/record.uri?eid=2-s2.0-85091992989&partnerID=40&md5=71243c7b5f4926930f6c9b5b76a7a25b	Article	Final		Scopus	2-s2.0-85091992989
Brown, R., Chua, T.H., Fornace, K., Drakeley, C., Vythilingam, I., Ferguson, H.M.	57217472462;7101702943;24472918000;7003491251;7004056456;7103282401;	Human exposure to zoonotic malaria vectors in village, farm and forest habitats in Sabah, Malaysian Borneo	2020	PLoS Neglected Tropical Diseases	14	9	e0008617	1	18		3	10.1371/journal.pntd.0008617	https://www.scopus.com/inward/record.uri?eid=2-s2.0-85091264209&doi=10.1371%2fjournal.pntd.0008617&partnerID=40&md5=de0493236f565a570333249319964a02	Article	Final	All Open Access, Gold, Green	Scopus	2-s2.0-85091264209
Noordin, N.R., Lee, P.Y., Mohd Bukhari, F.D., Fong, M.Y., Abdul Hamid, M.H., Jelip, J., Mudin, R.N., Lau, Y.L.	57218867025;57218866115;57218866909;55664916300;57215420733;57196175491;56469747600;7201403323;	Prevalence of asymptomatic and/or low-density malaria infection among high-risk groups in peninsular malaysia	2020	American Journal of Tropical Medicine and Hygiene	103	3		1107	1110		2	10.4269/ajtmh.20-0268	https://www.scopus.com/inward/record.uri?eid=2-s2.0-85090509050&doi=10.4269%2fajtmh.20-0268&partnerID=40&md5=c9993c514411008a64a1b80239c6fea1	Article	Final		Scopus	2-s2.0-85090509050
Salleh, N.H.M., Rahman, M.F.A., Samsusah, S., De Silva, J.R., Chun-Ern Ng, C., Ghozali, A.H., Tan, J.H., Lai, M.Y., Amir, A., Liew, J.W.K., Lau, Y.L.	57220128381;57218684546;57218689561;56373504000;57220129251;57208303969;57218688885;56471176700;55628592000;56708267600;7201403323;	Case report: Recurrence of Plasmodium vivax malaria due to defective cytochrome P450 2D6 function in Pos Lenjang, Pahang, Malaysia	2020	Transactions of the Royal Society of Tropical Medicine and Hygiene	114	9		700	703		2	10.1093/trstmh/traa042	https://www.scopus.com/inward/record.uri?eid=2-s2.0-85090054680&doi=10.1093%2ftrstmh%2ftraa042&partnerID=40&md5=3f2586d06e0d8ebbc9c63b76fee3af9e	Article	Final		Scopus	2-s2.0-85090054680
Nuin, N.A., Tan, A.F., Lew, Y.L., Piera, K.A., William, T., Rajahram, G.S., Jelip, J., Dony, J.F., Mohammad, R., Cooper, D.J., Barber, B.E., Anstey, N.M., Chua, T.H., Grigg, M.J.	57127240900;57202914250;57218681618;24077062800;39162219900;42161938700;57196175491;8096290500;56389366900;57201728185;36561132900;57194126992;7101702943;55507854900;	Comparative evaluation of two commercial real-time PCR kits (QuantiFast™ and abTES™) for the detection of Plasmodium knowlesi and other Plasmodium species in Sabah, Malaysia	2020	Malaria Journal	19	1	306				2	10.1186/s12936-020-03379-2	https://www.scopus.com/inward/record.uri?eid=2-s2.0-85090016905&doi=10.1186%2fs12936-020-03379-2&partnerID=40&md5=0c77d2d39ee5fa85271b3a4aa9732348	Article	Final	All Open Access, Gold, Green	Scopus	2-s2.0-85090016905
Hocking, S.E., Divis, P.C.S., Kadir, K.A., Singh, B., Conway, D.J.	57204976929;26030390700;56606017500;55316249600;7102790706;	Population genomic structure and recent evolution of Plasmodium knowlesi, Peninsular Malaysia	2020	Emerging Infectious Diseases	26	8		1749	1758		2	10.3201/eid2608.190864	https://www.scopus.com/inward/record.uri?eid=2-s2.0-85088351908&doi=10.3201%2feid2608.190864&partnerID=40&md5=f6d39cc2395268d7e9bd250aeded1d24	Article	Final	All Open Access, Gold, Green	Scopus	2-s2.0-85088351908
Raja, T.N., Hu, T.H., Kadir, K.A., Mohamad, D.S.A., Rosli, N., Wong, L.L., Hii, K.C., Divis, P.C.S., Singh, B.	57218217772;57201503562;56606017500;56079706400;57218218678;57218217811;36637458600;26030390700;55316249600;	Naturally acquired human Plasmodium cynomolgi and P. knowlesi infections, Malaysian Borneo	2020	Emerging Infectious Diseases	26	8		1801	1809		9	10.3201/eid2608.200343	https://www.scopus.com/inward/record.uri?eid=2-s2.0-85088351256&doi=10.3201%2feid2608.200343&partnerID=40&md5=0cb00adac878e7ad093f96bcf9f41f4f	Article	Final	All Open Access, Gold, Green	Scopus	2-s2.0-85088351256
Mahendran, P., Liew, J.W.K., Amir, A., Ching, X.-T., Lau, Y.-L.	57218187907;56708267600;55628592000;54917507000;7201403323;	Droplet digital polymerase chain reaction (ddPCR) for the detection of Plasmodium knowlesi and Plasmodium vivax	2020	Malaria Journal	19	1	3314				2	10.1186/s12936-020-03314-5	https://www.scopus.com/inward/record.uri?eid=2-s2.0-85088205039&doi=10.1186%2fs12936-020-03314-5&partnerID=40&md5=de8df116bb86b776d0f77d2b5f2acaeb	Article	Final	All Open Access, Gold, Green	Scopus	2-s2.0-85088205039
Han, J.-H., Cho, J.-S., Ong, J.J.Y., Park, J.-H., Nyunt, M.H., Sutanto, E., Trimarsanto, H., Petros, B., Aseffa, A., Getachew, S., Sriprawat, K., Anstey, N.M., Grigg, M.J., Barber, B.E., William, T., Qi, G., Liu, Y., Pearson, R.D., Auburn, S., Price, R.N., Nosten, F., Rénia, L., Russell, B., Han, E.-T.	34770888900;57225869144;57195683842;57203161104;55618161700;57217992679;38362695700;6602986474;6701369983;19640141900;24466662500;57194126992;55507854900;36561132900;39162219900;41461876400;54381987100;7401905085;25521147500;55544802200;57018467600;7006343526;55573098400;55982484500;	Genetic diversity and neutral selection in Plasmodium vivax erythrocyte binding protein correlates with patient antigenicity	2020	PLoS Neglected Tropical Diseases	14	7	e0008202	1	16		2	10.1371/journal.pntd.0008202	https://www.scopus.com/inward/record.uri?eid=2-s2.0-85087818951&doi=10.1371%2fjournal.pntd.0008202&partnerID=40&md5=e44f603623f4fb3695a6a478011665e0	Article	Final	All Open Access, Gold, Green	Scopus	2-s2.0-85087818951
Lai, M.Y., Ooi, C.H., Jaimin, J.J., Lau, Y.L.	56471176700;57195237470;57212379461;8722369300;	Evaluation of WarmStart colorimetric loop-mediated isothermal amplification assay for diagnosis of Malaria	2020	American Journal of Tropical Medicine and Hygiene	102	6		1370	1372		2	10.4269/ajtmh.20-0001	https://www.scopus.com/inward/record.uri?eid=2-s2.0-85086481482&doi=10.4269%2fajtmh.20-0001&partnerID=40&md5=e2193d9827f09dadc20a6857615196b1	Article	Final	All Open Access, Bronze, Green	Scopus	2-s2.0-85086481482
Cheong, F.-W., Dzul, S., Fong, M.-Y., Lau, Y.-L., Ponnampalavanar, S.	47961756600;57202420955;55664916300;7201403323;36768852500;	Plasmodium vivax drug resistance markers: Genetic polymorphisms and mutation patterns in isolates from Malaysia	2020	Acta Tropica	206		105454					10.1016/j.actatropica.2020.105454	https://www.scopus.com/inward/record.uri?eid=2-s2.0-85082500004&doi=10.1016%2fj.actatropica.2020.105454&partnerID=40&md5=53f559348c6205b5f934b6f4239aca55	Article	Final		Scopus	2-s2.0-85082500004
Rohani, A., Ahmad Fakhriy, H., Suzilah, I., Zurainee, M.N., Wan Najdah, W.M.A., Mohd Ariffin, M., Mohamad Shakirudin, N., Mohd Afiq, M.S., Jenarun, J., Tanrang, Y., Lee, H.L.	6603318315;57216830082;48862190600;57216816998;37001134000;57216830461;57216831782;57216820499;57216816703;48862305200;57213824035;	Indoor and outdoor residual spraying of a novel formulation of deltamethrin K-Othrine® (Polyzone) for the control of simian malaria in Sabah, Malaysia	2020	PLoS ONE	15	5	e0230860				2	10.1371/journal.pone.0230860	https://www.scopus.com/inward/record.uri?eid=2-s2.0-85084787495&doi=10.1371%2fjournal.pone.0230860&partnerID=40&md5=e0db5f0ebff0eefa9e21d10527cb0d01	Article	Final	All Open Access, Gold, Green	Scopus	2-s2.0-85084787495
Sugaram, R., Suwannasin, K., Kunasol, C., Mathema, V.B., Day, N.P.J., Sudathip, P., Prempree, P., Dondorp, A.M., Imwong, M.	35305653900;57193157376;55884031700;37561591900;36071528500;55240177100;6505571868;57208476443;6602786069;	Molecular characterization of Plasmodium falciparum antifolate resistance markers in Thailand between 2008 and 2016	2020	Malaria Journal	19	1	107				2	10.1186/s12936-020-03176-x	https://www.scopus.com/inward/record.uri?eid=2-s2.0-85081042618&doi=10.1186%2fs12936-020-03176-x&partnerID=40&md5=0cadd11afc3713e86aeefb0971f58d7d	Article	Final	All Open Access, Gold, Green	Scopus	2-s2.0-85081042618
Wong, C.K., Hamizah, N., Baherin, M.F., Lee, H.G.	57216369778;57213154110;57216370641;57189843176;	A case of co-infection: First reported case of severe Plasmodium knowlesi malaria and dengue co-infection in sabah, Malaysia	2020	Medical Journal of Malaysia	75	2		171	172		1		https://www.scopus.com/inward/record.uri?eid=2-s2.0-85083329043&partnerID=40&md5=793843dca1e08232ea1eafa57266ef80	Article	Final		Scopus	2-s2.0-85083329043
Azzeri, A., Ching, G.H., Jaafar, H., Noor, M.I.M., Razi, N.A., Then, A.Y.-H., Suhaimi, J., Kari, F., Dahlui, M.	57203682111;57219918862;57203883692;57209159142;57203894327;55533045900;57206892052;36611760400;34972621400;	A review of published literature regarding health issues of coastal communities in Sabah, Malaysia	2020	International Journal of Environmental Research and Public Health	17	5	1533					10.3390/ijerph17051533	https://www.scopus.com/inward/record.uri?eid=2-s2.0-85080917626&doi=10.3390%2fijerph17051533&partnerID=40&md5=e9bd33e6632e80b0bbe9d96d605f3907	Review	Final	All Open Access, Gold, Green	Scopus	2-s2.0-85080917626
[No author name available]	[No author id available]	Corrigendum to: Severe vivax malaria: a prospective exploration at a tertiary healthcare centre in Southwestern India (Pathogens and Global Health, (2017), 111, 3, (148-160), 10.1080/20477724.2017.1309342)	2020	Pathogens and Global Health	114	2		I				10.1080/20477724.2017.1403783	https://www.scopus.com/inward/record.uri?eid=2-s2.0-85083619665&doi=10.1080%2f20477724.2017.1403783&partnerID=40&md5=70aaf8b61430f109331a4ef3c11cafdf	Erratum	Final	All Open Access, Bronze, Green	Scopus	2-s2.0-85083619665
Cooper, D.J., Rajahram, G.S., William, T., Jelip, J., Mohammad, R., Benedict, J., Alaza, D.A., Malacova, E., Yeo, T.W., Grigg, M.J., Anstey, N.M., Barber, B.E.	57201728185;42161938700;39162219900;57196175491;56389366900;57213676194;57213676709;16242025400;57203201029;55507854900;57194126992;36561132900;	Plasmodium knowlesi Malaria in Sabah, Malaysia, 2015-2017: Ongoing increase in incidence despite nearelimination of the human-only plasmodium species	2020	Clinical Infectious Diseases	70	3		361	367		24	10.1093/cid/ciz237	https://www.scopus.com/inward/record.uri?eid=2-s2.0-85077947793&doi=10.1093%2fcid%2fciz237&partnerID=40&md5=5e7889322294978b33ceb5f359f1b2e3	Article	Final	All Open Access, Hybrid Gold, Green	Scopus	2-s2.0-85077947793
Karunajeewa, H., Berman, J.	6602655545;56235945400;	Is the epidemiology of plasmodium knowlesi changing, and what does this mean for malaria control in Southeast Asia?	2020	Clinical Infectious Diseases	70	3		368	369		1	10.1093/cid/ciz238	https://www.scopus.com/inward/record.uri?eid=2-s2.0-85077944023&doi=10.1093%2fcid%2fciz238&partnerID=40&md5=f8659ca469b3185012a424f0ed7d3829	Editorial	Final		Scopus	2-s2.0-85077944023
Ramdzan, A.R., Ismail, A., Mohd Zanib, Z.S.	57209213273;35175549900;57212227423;	Prevalence of malaria and its risk factors in Sabah, Malaysia	2020	International Journal of Infectious Diseases	91			68	72		5	10.1016/j.ijid.2019.11.026	https://www.scopus.com/inward/record.uri?eid=2-s2.0-85076255433&doi=10.1016%2fj.ijid.2019.11.026&partnerID=40&md5=8255b63cd3267c02f609ca61a602802b	Article	Final	All Open Access, Gold	Scopus	2-s2.0-85076255433
Hussin, N., Lim, Y.A.-L., Goh, P.P., William, T., Jelip, J., Mudin, R.N.	57189522916;57208405329;7006720659;39162219900;57196175491;56469747600;	Updates on malaria incidence and profile in Malaysia from 2013 to 2017	2020	Malaria Journal	19	1	55				16	10.1186/s12936-020-3135-x	https://www.scopus.com/inward/record.uri?eid=2-s2.0-85078833341&doi=10.1186%2fs12936-020-3135-x&partnerID=40&md5=a905d9c9358e633f21e61a9de4b4c22b	Article	Final	All Open Access, Gold, Green	Scopus	2-s2.0-85078833341
Müller-Sienerth, N., Shilts, J., Kadir, K.A., Yman, V., Homann, M.V., Asghar, M., Ngasala, B., Singh, B., Färnert, A., Wright, G.J.	57213838767;57188588185;56606017500;56613405900;57188953504;53463100300;15840318200;55316249600;6603308352;7402848863;	A panel of recombinant proteins from human-infective Plasmodium species for serological surveillance	2020	Malaria Journal	19	1	31				2	10.1186/s12936-020-3111-5	https://www.scopus.com/inward/record.uri?eid=2-s2.0-85078037149&doi=10.1186%2fs12936-020-3111-5&partnerID=40&md5=710f07dea1c356057982931afe32fdad	Article	Final	All Open Access, Gold, Green	Scopus	2-s2.0-85078037149
Liew, C.C., Lau, Y.L., Fong, M.Y., Cheong, F.W.	57216925556;7201403323;55664916300;47961756600;	Two genetically distinct plasmodium knowlesi duffy binding Protein Alpha Region II (PkDBPαII) haplotypes demonstrate higher binding level to Fy(a+b+) erythrocytes than Fy(a+b-) erythrocytes	2020	American Journal of Tropical Medicine and Hygiene	102	5		1068	1071			10.4269/AJTMH.19-0836	https://www.scopus.com/inward/record.uri?eid=2-s2.0-85085330872&doi=10.4269%2fAJTMH.19-0836&partnerID=40&md5=8808c190e2f8dd53f02ec270775ee443	Article	Final	All Open Access, Bronze, Green	Scopus	2-s2.0-85085330872
Mohamed, N.A., Mansur, F.A.F., Abdul Rahman, N.	55677087864;55322797200;57203534861;	Imported falciparum malaria: A case series in a tertiary hospital	2020	Malaysian Journal of Pathology	42	1		107	110				https://www.scopus.com/inward/record.uri?eid=2-s2.0-85084170337&partnerID=40&md5=dd34da9fa794dea2d8fb5c96d62718a6	Article	Final		Scopus	2-s2.0-85084170337
Rao, M., Atiqah, N., Dasiman, M., Amran, F.	57221673539;56239576900;57216144155;15836519500;	Demographic, clinical and laboratory features of leptospirosis–malaria co-infections in Peninsular Malaysia	2020	Journal of Medical Microbiology	69	3		451	455			10.1099/jmm.0.001127	https://www.scopus.com/inward/record.uri?eid=2-s2.0-85082634812&doi=10.1099%2fjmm.0.001127&partnerID=40&md5=f3c40d27c6c6d4c496fa9c89d3bec350	Article	Final	All Open Access, Bronze	Scopus	2-s2.0-85082634812
Benavente, E.D., Campos, M., Phelan, J., Nolder, D., Dombrowski, J.G., Marinho, C.R.F., Sriprawat, K., Taylor, A.R., Watson, J., Roper, C., Nosten, F., Sutherland, C.J., Campino, S., Clark, T.G.	56625742500;36189642700;56669382100;6506525676;55618149200;8687216900;24466662500;56127080600;57202220570;7005764994;7007076815;7102816903;14827794400;7403216793;	A molecular barcode to inform the geographical origin and transmission dynamics of Plasmodium vivax malaria	2020	PLoS Genetics	16	2	e1008576				6	10.1371/journal.pgen.1008576	https://www.scopus.com/inward/record.uri?eid=2-s2.0-85081155285&doi=10.1371%2fjournal.pgen.1008576&partnerID=40&md5=2936d52c805ca19092fa927cf1d8accb	Article	Final	All Open Access, Gold, Green	Scopus	2-s2.0-85081155285
Hawkes, F.M., Manin, B.O., Cooper, A., Daim, S., Homathevi, R., Jelip, J., Husin, T., Chua, T.H.	55250862900;35810827500;57211025034;57196185084;57211267018;57196175491;57211018163;7101702943;	Vector compositions change across forested to deforested ecotones in emerging areas of zoonotic malaria transmission in Malaysia	2019	Scientific Reports	9	1	13312				10	10.1038/s41598-019-49842-2	https://www.scopus.com/inward/record.uri?eid=2-s2.0-85072282255&doi=10.1038%2fs41598-019-49842-2&partnerID=40&md5=ccfa9942c36097a93cfe4db2ff487177	Article	Final	All Open Access, Gold, Green	Scopus	2-s2.0-85072282255
Benavente, E.D., Gomes, A.R., De Silva, J.R., Grigg, M., Walker, H., Barber, B.E., William, T., Yeo, T.W., de Sessions, P.F., Ramaprasad, A., Ibrahim, A., Charleston, J., Hibberd, M.L., Pain, A., Moon, R.W., Auburn, S., Ling, L.Y., Anstey, N.M., Clark, T.G., Campino, S.	56625742500;57195408999;56373504000;55507854900;57209798312;36561132900;39162219900;57203201029;18436413300;54881687900;57206889504;57198859978;7006197568;7004341451;9635670600;25521147500;36175995400;57194126992;7403216793;14827794400;	Whole genome sequencing of amplified Plasmodium knowlesi DNA from unprocessed blood reveals genetic exchange events between Malaysian Peninsular and Borneo subpopulations	2019	Scientific Reports	9	1	9873				6	10.1038/s41598-019-46398-z	https://www.scopus.com/inward/record.uri?eid=2-s2.0-85068806861&doi=10.1038%2fs41598-019-46398-z&partnerID=40&md5=c6bb8a44923dc1e05fa55d68fc5e2484	Article	Final	All Open Access, Gold, Green	Scopus	2-s2.0-85068806861
Stark, D.J., Fornace, K.M., Brock, P.M., Abidin, T.R., Gilhooly, L., Jalius, C., Goossens, B., Drakeley, C.J., Salgado-Lynn, M.	57191511560;24472918000;55258328500;57070301200;56652210100;57208258773;7004918186;7003491251;36190152700;	Long-Tailed Macaque Response to Deforestation in a Plasmodium knowlesi-Endemic Area	2019	EcoHealth	16	4		638	646		4	10.1007/s10393-019-01403-9	https://www.scopus.com/inward/record.uri?eid=2-s2.0-85064270303&doi=10.1007%2fs10393-019-01403-9&partnerID=40&md5=1160131e1ef6f33672a3cf8929f2aea1	Article	Final	All Open Access, Hybrid Gold, Green	Scopus	2-s2.0-85064270303
Rajahram, G.S., Cooper, D.J., William, T., Grigg, M.J., Anstey, N.M., Barber, B.E.	42161938700;57201728185;39162219900;55507854900;57194126992;36561132900;	Deaths from Plasmodium knowlesi Malaria: Case Series and Systematic Review	2019	Clinical Infectious Diseases	69	10		1703	1711		9	10.1093/cid/ciz011	https://www.scopus.com/inward/record.uri?eid=2-s2.0-85074248801&doi=10.1093%2fcid%2fciz011&partnerID=40&md5=1db18ee9ae8bc84033c03bfa798e74cf	Review	Final	All Open Access, Hybrid Gold, Green	Scopus	2-s2.0-85074248801
Oyong, D.A., Wilson, D.W., Barber, B.E., William, T., Jiang, J., Galinski, M.R., Fowkes, F.J.I., Grigg, M.J., Beeson, J.G., Anstey, N.M., Boyle, M.J.	57211045421;55128216700;36561132900;39162219900;36096673500;7005050093;36850168400;55507854900;57203229070;57194126992;23481215300;	Induction and Kinetics of Complement-Fixing Antibodies Against Plasmodium vivax Merozoite Surface Protein 3α and Relationship With Immunoglobulin G Subclasses and Immunoglobulin M	2019	Journal of Infectious Diseases	220	12		1950	1961		3	10.1093/infdis/jiz407	https://www.scopus.com/inward/record.uri?eid=2-s2.0-85074676816&doi=10.1093%2finfdis%2fjiz407&partnerID=40&md5=86c516fbb085c52e5f9c81fb22263425	Article	Final	All Open Access, Green	Scopus	2-s2.0-85074676816
Grignard, L., Shah, S., Chua, T.H., William, T., Drakeley, C.J., Fornace, K.M.	55808694700;57211630052;7101702943;39162219900;7003491251;24472918000;	Natural Human Infections With Plasmodium cynomolgi and Other Malaria Species in an Elimination Setting in Sabah, Malaysia	2019	Journal of Infectious Diseases	220	12		1946	1949		15	10.1093/infdis/jiz397	https://www.scopus.com/inward/record.uri?eid=2-s2.0-85074676201&doi=10.1093%2finfdis%2fjiz397&partnerID=40&md5=f09a5e6a2fc4df3d9417326a4731b55d	Article	Final	All Open Access, Hybrid Gold, Green	Scopus	2-s2.0-85074676201
Ahmed, M.A., Saif, A., Quan, F.-S.	55931199300;57210104591;7004367650;	Diversity pattern of Plasmodium knowlesi merozoite surface protein 4 (MSP4) in natural population of Malaysia	2019	PLoS ONE	14	11	e0224743				1	10.1371/journal.pone.0224743	https://www.scopus.com/inward/record.uri?eid=2-s2.0-85075311596&doi=10.1371%2fjournal.pone.0224743&partnerID=40&md5=a82b56c63fcff0adf32f5b6b5b4ee4fc	Article	Final	All Open Access, Gold, Green	Scopus	2-s2.0-85075311596
Saleh Huddin, A., Md Yusuf, N., Razak, M.R.M.A., Ogu Salim, N., Hisam, S.	57190728325;57209736588;56285735400;57209730421;56079852100;	Genetic diversity of Plasmodium knowlesi among human and long-tailed macaque populations in Peninsular Malaysia: The utility of microsatellite markers	2019	Infection, Genetics and Evolution	75		103952					10.1016/j.meegid.2019.103952	https://www.scopus.com/inward/record.uri?eid=2-s2.0-85068584878&doi=10.1016%2fj.meegid.2019.103952&partnerID=40&md5=414e41333994088edfd71144d354aa12	Article	Final	All Open Access, Hybrid Gold	Scopus	2-s2.0-85068584878
Sibley, C.H.	7102504139;	A Solid Beginning to Understanding Plasmodium vivax in Africa	2019	Journal of Infectious Diseases	220	11		1716	1718			10.1093/infdis/jiz019	https://www.scopus.com/inward/record.uri?eid=2-s2.0-85073656101&doi=10.1093%2finfdis%2fjiz019&partnerID=40&md5=dcfa2f2563429f848578d918f82d6fb2	Note	Final	All Open Access, Bronze	Scopus	2-s2.0-85073656101
Fornace, K.M., Alexander, N., Abidin, T.R., Brock, P.M., Chua, T.H., Vythilingam, I., Ferguson, H.M., Manin, B.O., Wong, M.L., Ng, S.H., Cox, J., Drakeley, C.	24472918000;7203015251;57070301200;55258328500;7101702943;7004056456;7103282401;35810827500;56399877700;57194974903;7404022414;7003491251;	Local human movement patterns and land use impact exposure to zoonotic malaria in Malaysian borneo	2019	eLife	8		e47602				13	10.7554/eLife.47602	https://www.scopus.com/inward/record.uri?eid=2-s2.0-85074118819&doi=10.7554%2feLife.47602&partnerID=40&md5=752f36090ba77d5e16ba2acdfb29a022	Article	Final	All Open Access, Gold, Green	Scopus	2-s2.0-85074118819
Zaw, M.T., Lin, Z.	55757980100;42361370600;	Human Plasmodium knowlesi infections in South-East Asian countries	2019	Journal of Microbiology, Immunology and Infection	52	5		679	684		10	10.1016/j.jmii.2019.05.012	https://www.scopus.com/inward/record.uri?eid=2-s2.0-85068836542&doi=10.1016%2fj.jmii.2019.05.012&partnerID=40&md5=a7f0d070b7c3d3dfa1c1c8bc6452b7e0	Review	Final	All Open Access, Gold	Scopus	2-s2.0-85068836542
Barber, B.E., Grigg, M.J., Piera, K., Amante, F.H., William, T., Boyle, M.J., Minigo, G., Dondorp, A.M., McCarthy, J.S., Anstey, N.M.	36561132900;55507854900;24077062800;6508336120;39162219900;23481215300;6506687361;35462577600;55649177700;57194126992;	Antiphosphatidylserine Immunoglobulin M and Immunoglobulin G Antibodies Are Higher in Vivax Than Falciparum Malaria, and Associated With Early Anemia in Both Species	2019	The Journal of infectious diseases	220	9		1435	1443		10	10.1093/infdis/jiz334	https://www.scopus.com/inward/record.uri?eid=2-s2.0-85072716637&doi=10.1093%2finfdis%2fjiz334&partnerID=40&md5=9f0ddf1830802b54f46549b818182389	Article	Final		Scopus	2-s2.0-85072716637
Oyong, D.A., Loughland, J.R., Sheelanair, A., Andrew, D., Rivera, F.D.L., Piera, K.A., William, T., Grigg, M.J., Barber, B.E., Haque, A., Engwerda, C.R., McCarthy, J.S., Anstey, N.M., Boyle, M.J.	57211045421;57189097598;57207758511;43460953100;25121962100;24077062800;39162219900;55507854900;36561132900;57203028967;6701380722;55649177700;57194126992;23481215300;	Loss of complement regulatory proteins on red blood cells in mild malarial anaemia and in Plasmodium falciparum induced blood-stage infection	2019	Malaria Journal	18	1	312					10.1186/s12936-019-2962-0	https://www.scopus.com/inward/record.uri?eid=2-s2.0-85072384473&doi=10.1186%2fs12936-019-2962-0&partnerID=40&md5=2ed58594f2962c6bf125380917e1ad88	Article	Final	All Open Access, Gold, Green	Scopus	2-s2.0-85072384473
de Silva, J.R., Amir, A., Lau, Y.L., Ooi, C.-H., Fong, M.Y.	56373504000;55628592000;7201403323;57195237470;55664916300;	Distribution of the Duffy genotypes in Malaysian Borneo and its relation to Plasmodium knowlesi malaria susceptibility	2019	PLoS ONE	14	9	e0222681				3	10.1371/journal.pone.0222681	https://www.scopus.com/inward/record.uri?eid=2-s2.0-85072405665&doi=10.1371%2fjournal.pone.0222681&partnerID=40&md5=7e4d70b13dd556e45465381c4ab83590	Article	Final	All Open Access, Gold, Green	Scopus	2-s2.0-85072405665
Fong, M.Y., Lau, Y.L., Jelip, J., Ooi, C.H., Cheong, F.W.	55664916300;7201403323;57196175491;57195237470;47961756600;	Genetic characterisation of the erythrocyte-binding protein (PkβII) of Plasmodium knowlesi isolates from Malaysia	2019	Journal of genetics	98								https://www.scopus.com/inward/record.uri?eid=2-s2.0-85067350476&partnerID=40&md5=0ff0afe48824a672ec48d6c9e994d190	Article	Final		Scopus	2-s2.0-85067350476
Sato, S., Tojo, B., Hoshi, T., Minsong, L.I.F., Kugan, O.K., Giloi, N., Ahmed, K., Jeffree, S.M., Moji, K., Kita, K.	56843616400;57204362465;56017109400;57210815893;57210812662;55313628600;7202086359;57221098688;7003508343;7201529351;	Recent incidence of human malaria caused by plasmodium knowlesi in the villages in Kudat peninsula, Sabah, Malaysia: Mapping of the infection risk using remote sensing data	2019	International Journal of Environmental Research and Public Health	16	16	2954				3	10.3390/ijerph16162954	https://www.scopus.com/inward/record.uri?eid=2-s2.0-85071534982&doi=10.3390%2fijerph16162954&partnerID=40&md5=1b359969d38bdc1e347adc5b75c96f0e	Article	Final	All Open Access, Gold, Green	Scopus	2-s2.0-85071534982
Ahmed, M.A., Kang, H.-J., Quan, F.-S.	55931199300;57203353088;7004367650;	Low levels of polymorphisms and negative selection in plasmodum knowlesi merozoite surface protein 8 in Malaysian isolates	2019	Korean Journal of Parasitology	57	4		445	450			10.3347/kjp.2019.57.4.445	https://www.scopus.com/inward/record.uri?eid=2-s2.0-85072409265&doi=10.3347%2fkjp.2019.57.4.445&partnerID=40&md5=0ba79f580e7141bbccf9b2d1688258c9	Article	Final	All Open Access, Bronze, Green	Scopus	2-s2.0-85072409265
Khammanee, T., Sawangjaroen, N., Buncherd, H., Tun, A.W., Thanapongpichat, S.	57211048560;6507065549;55261541900;36973975500;55249986500;	Molecular surveillance of Pfkelch13 and Pfmdr1 mutations in Plasmodium falciparum isolates from southern Thailand	2019	Korean Journal of Parasitology	57	4		369	377		5	10.3347/kjp.2019.57.4.369	https://www.scopus.com/inward/record.uri?eid=2-s2.0-85072373877&doi=10.3347%2fkjp.2019.57.4.369&partnerID=40&md5=f4b66b6c035fcc86f2a1be4dc9aa1af9	Article	Final	All Open Access, Bronze, Green	Scopus	2-s2.0-85072373877
Chua, T.H., Manin, B.O., Vythilingam, I., Fornace, K., Drakeley, C.J.	7101702943;35810827500;7004056456;24472918000;7003491251;	Effect of different habitat types on abundance and biting times of Anopheles balabacensis Baisas (Diptera: Culicidae) in Kudat district of Sabah, Malaysia	2019	Parasites and Vectors	12	1	364				3	10.1186/s13071-019-3627-0	https://www.scopus.com/inward/record.uri?eid=2-s2.0-85069925097&doi=10.1186%2fs13071-019-3627-0&partnerID=40&md5=88ae8ef75f32b35c99e29fa5cf981e16	Article	Final	All Open Access, Gold, Green	Scopus	2-s2.0-85069925097
Jiram, A.I., Ooi, C.H., Rubio, J.M., Hisam, S., Karnan, G., Sukor, N.M., Artic, M.M., Ismail, N.P., Alias, N.W.	26435948500;57195237470;57197648757;56079852100;57194978391;57208602359;57208599055;56080485200;57208592818;	Evidence of asymptomatic submicroscopic malaria in low transmission areas in Belaga district, Kapit division, Sarawak, Malaysia	2019	Malaria Journal	18	1	156				12	10.1186/s12936-019-2786-y	https://www.scopus.com/inward/record.uri?eid=2-s2.0-85065255812&doi=10.1186%2fs12936-019-2786-y&partnerID=40&md5=70ddb79527a5899aa1d8cce4ef4d82fd	Article	Final	All Open Access, Gold, Green	Scopus	2-s2.0-85065255812
Ahmed, M.A., Quan, F.-S.	55931199300;7004367650;	Plasmodium knowlesi clinical isolates from Malaysia show extensive diversity and strong differential selection pressure at the merozoite surface protein 7D (MSP7D)	2019	Malaria Journal	18	1	150				2	10.1186/s12936-019-2782-2	https://www.scopus.com/inward/record.uri?eid=2-s2.0-85065248990&doi=10.1186%2fs12936-019-2782-2&partnerID=40&md5=33a94aa4aeb5baeba6198e03f2fcee31	Article	Final	All Open Access, Gold, Green	Scopus	2-s2.0-85065248990
Fornace, K.M., Brock, P.M., Abidin, T.R., Grignard, L., Herman, L.S., Chua, T.H., Daim, S., William, T., Patterson, C.L.E.B., Hall, T., Grigg, M.J., Anstey, N.M., Tetteh, K.K.A., Cox, J., Drakeley, C.J.	24472918000;55258328500;57070301200;55808694700;57202788813;7101702943;57196185084;39162219900;57208398576;56581134200;55507854900;57194126992;6602755595;7404022414;7003491251;	Environmental risk factors and exposure to the zoonotic malaria parasite Plasmodium knowlesi across northern Sabah, Malaysia: a population-based cross-sectional survey	2019	The Lancet Planetary Health	3	4		e179	e186		17	10.1016/S2542-5196(19)30045-2	https://www.scopus.com/inward/record.uri?eid=2-s2.0-85064512561&doi=10.1016%2fS2542-5196%2819%2930045-2&partnerID=40&md5=18840849da48fd2f50940b82b795640d	Article	Final	All Open Access, Gold, Green	Scopus	2-s2.0-85064512561
Goh, X.T., Chua, K.H., Vythilingam, I., Lee, P.C., Tan, T.C., Yap, N.J., Chai, H.C., Nissapatorn, V., Lim, Y.A.L.	55350475700;24491591600;7004056456;55329681800;8934053100;55330506400;26663844200;13104888100;57208405329;	Genetic diversity of merozoite surface protein-1 gene block 2 allelic types in plasmodium falciparum isolates from malaysia and thailand	2019	Tropical Biomedicine	36	1		70	80				https://www.scopus.com/inward/record.uri?eid=2-s2.0-85067982396&partnerID=40&md5=e12ff96463e0d5194355927aeff988fe	Article	Final		Scopus	2-s2.0-85067982396
Koh, G.J., Ismail, P.K., Koh, D.	57204721554;56688324300;7103039121;	Occupationally Acquired Plasmodium knowlesi Malaria in Brunei Darussalam	2019	Safety and Health at Work	10	1		122	124		4	10.1016/j.shaw.2018.09.002	https://www.scopus.com/inward/record.uri?eid=2-s2.0-85056888615&doi=10.1016%2fj.shaw.2018.09.002&partnerID=40&md5=ca77525f25425782b1caf7c8d37cbd50	Article	Final	All Open Access, Gold, Green	Scopus	2-s2.0-85056888615
Rohani, A., Azahary, A.R.A., Yu, K.-X., Zurainee, M.N., Najdah, W.M.A.W., Lee, H.L.	6603318315;56460266800;56342088000;17835636000;43661436000;8935444800;	Insecticide susceptibility status and resistance mechanism of Anopheles cracens Sallum and Peyton and Anopheles maculatus Theobald (Family: Culicidae) from knowlesi malaria endemic areas in Peninsular Malaysia	2019	Asian Pacific Journal of Tropical Medicine	12	2		79	86			10.4103/1995-7645.250841	https://www.scopus.com/inward/record.uri?eid=2-s2.0-85061100357&doi=10.4103%2f1995-7645.250841&partnerID=40&md5=a58474e84176e090ea3706df6c424d48	Article	Final	All Open Access, Bronze	Scopus	2-s2.0-85061100357
Brock, P.M., Fornace, K.M., Grigg, M.J., Anstey, N.M., William, T., Cox, J., Drakeley, C.J., Ferguson, H.M., Kao, R.R.	55258328500;24472918000;55507854900;57194126992;39162219900;7404022414;7003491251;7103282401;7101675491;	Predictive analysis across spatial scales links zoonotic malaria to deforestation	2019	Proceedings of the Royal Society B: Biological Sciences	286	1894	20182351				18	10.1098/rspb.2018.2351	https://www.scopus.com/inward/record.uri?eid=2-s2.0-85061297890&doi=10.1098%2frspb.2018.2351&partnerID=40&md5=b09f86b3dbf35e07cf570891f19ecd6f	Article	Final	All Open Access, Hybrid Gold, Green	Scopus	2-s2.0-85061297890
Liew, J.W.K., Ooi, C.H., Snounou, G., Lau, Y.L.	56708267600;57195237470;7005628797;7201403323;	Case report: Two cases of recurring Ovale Malaria in Sarawak, Malaysia, after successful treatment of imported Plasmodium falciparum infection	2019	American Journal of Tropical Medicine and Hygiene	101	6		1402	1404			10.4269/ajtmh.19-0305	https://www.scopus.com/inward/record.uri?eid=2-s2.0-85076197740&doi=10.4269%2fajtmh.19-0305&partnerID=40&md5=a7ea194644db7713da3c580b00553931	Article	Final	All Open Access, Bronze, Green	Scopus	2-s2.0-85076197740
Hartmeyer, G.N., Stensvold, C.R., Fabricius, T., Marmolin, E.S., Hoegh, S.V., Nielsen, H.V., Kemp, M., Vestergaard, L.S.	26654876000;9747387900;55808344900;26536192700;23027481600;57197445688;7101803748;6602671510;	Plasmodium cynomolgi as Cause of Malaria in Tourist to Southeast Asia, 2018	2019	Emerging Infectious Diseases	25	10		1936	1939		9	10.3201/eid2510.190448	https://www.scopus.com/inward/record.uri?eid=2-s2.0-85072377150&doi=10.3201%2feid2510.190448&partnerID=40&md5=0d8d45b36cdb2cbe491e162823959a5d	Article	Final	All Open Access, Gold, Green	Scopus	2-s2.0-85072377150
Alasil, S.M., Abdullah, K.A.	54683363800;7004464903;	An epidemiological review on emerging and re-emerging parasitic infectious diseases in Malaysia	2019	Open Microbiology Journal	13	1		112	120			10.2174/1874285801913010112	https://www.scopus.com/inward/record.uri?eid=2-s2.0-85070223256&doi=10.2174%2f1874285801913010112&partnerID=40&md5=757044ad2c6489227e138e97472a1e29	Article	Final	All Open Access, Gold, Green	Scopus	2-s2.0-85070223256
Silal, S.P., Shretta, R., Celhay, O.J., Mercado, C.E.G., Saralamba, S., Maude, R.J., White, L.J.	6504271930;6602235710;57194387416;56450447500;26041152900;57197023504;55809735100;	Malaria elimination transmission and costing in the asia-pacific: A multi-species dynamic transmission model [version 2; peer review: 2 not approved]	2019	Wellcome Open Research	4		62				10	10.12688/wellcomeopenres.14771.1	https://www.scopus.com/inward/record.uri?eid=2-s2.0-85065595440&doi=10.12688%2fwellcomeopenres.14771.1&partnerID=40&md5=24a331e62d78d3ac449388caefb92ed5	Article	Final	All Open Access, Gold, Green	Scopus	2-s2.0-85065595440
Tat, Y.B., Muniandy, R.K.	57205377881;55349101600;	Severe pulmonary haemorrhage: An uncommon presentation of plasmodium knowlesi	2019	Gazi Medical Journal	30	1		80	81			10.12996/gmj.2019.22	https://www.scopus.com/inward/record.uri?eid=2-s2.0-85059806678&doi=10.12996%2fgmj.2019.22&partnerID=40&md5=87d856facfbca05063b33e9185c83ff6	Article	Final	All Open Access, Gold	Scopus	2-s2.0-85059806678
Grigg, M.J., William, T., Piera, K.A., Rajahram, G.S., Jelip, J., Aziz, A., Menon, J., Marfurt, J., Price, R.N., Auburn, S., Barber, B.E., Yeo, T.W., Anstey, N.M.	55507854900;39162219900;24077062800;42161938700;57196175491;56185702600;57185192700;23009540000;55544802200;25521147500;36561132900;57203201029;57194126992;	Plasmodium falciparum artemisinin resistance monitoring in Sabah, Malaysia: In vivo therapeutic efficacy and kelch13 molecular marker surveillance	2018	Malaria Journal	17	1	463				4	10.1186/s12936-018-2593-x	https://www.scopus.com/inward/record.uri?eid=2-s2.0-85058298684&doi=10.1186%2fs12936-018-2593-x&partnerID=40&md5=96548c4bf7ccb7f989819dc68fd02d30	Article	Final	All Open Access, Gold, Green	Scopus	2-s2.0-85058298684
Yap, N.J., Vythilingam, I., Hoh, B.P., Goh, X.T., Muslim, A., Ngui, R., Rajoo, Y., Choy, S.H., William, T., Yeo, T.W., Lim, Y.A.-L.	55330506400;7004056456;57210809183;55350475700;35069975700;24598021000;56347079700;54898497600;39162219900;14047528200;57208405329;	Genetic polymorphism and natural selection in the C-terminal 42 kDa region of merozoite surface protein-1 (MSP-1) among Plasmodium knowlesi samples from Malaysia 06 Biological Sciences 0604 Genetics	2018	Parasites and Vectors	11	1	626				2	10.1186/s13071-018-3234-5	https://www.scopus.com/inward/record.uri?eid=2-s2.0-85058558362&doi=10.1186%2fs13071-018-3234-5&partnerID=40&md5=a43a36aba464a91a8f356c4dae6397ed	Article	Final	All Open Access, Gold, Green	Scopus	2-s2.0-85058558362
Auburn, S., Benavente, E.D., Miotto, O., Pearson, R.D., Amato, R., Grigg, M.J., Barber, B.E., William, T., Handayuni, I., Marfurt, J., Trimarsanto, H., Noviyanti, R., Sriprawat, K., Nosten, F., Campino, S., Clark, T.G., Anstey, N.M., Kwiatkowski, D.P., Price, R.N.	25521147500;56625742500;8840256300;7401905085;12774823900;55507854900;36561132900;39162219900;56820142300;23009540000;38362695700;6508241752;24466662500;7007076815;14827794400;7403216793;57194126992;7102780531;55544802200;	Genomic analysis of a pre-elimination Malaysian Plasmodium vivax population reveals selective pressures and changing transmission dynamics	2018	Nature Communications	9	1	2585				23	10.1038/s41467-018-04965-4	https://www.scopus.com/inward/record.uri?eid=2-s2.0-85049497643&doi=10.1038%2fs41467-018-04965-4&partnerID=40&md5=d5ce79de9856db1ab91d26ea86d1cab8	Article	Final	All Open Access, Gold, Green	Scopus	2-s2.0-85049497643
Barber, B.E., Grigg, M.J., Piera, K.A., William, T., Cooper, D.J., Plewes, K., Dondorp, A.M., Yeo, T.W., Anstey, N.M.	36561132900;55507854900;24077062800;39162219900;57201728185;12240807200;35462577600;57203201029;57194126992;	Intravascular haemolysis in severe Plasmodium knowlesi malaria: Association with endothelial activation, microvascular dysfunction, and acute kidney injury article	2018	Emerging Microbes and Infections	7	1	106				18	10.1038/s41426-018-0105-2	https://www.scopus.com/inward/record.uri?eid=2-s2.0-85045897734&doi=10.1038%2fs41426-018-0105-2&partnerID=40&md5=3fe6f9ba1f08759a4effa7ac951837a5	Article	Final	All Open Access, Gold, Green	Scopus	2-s2.0-85045897734
Seethamchai, S., Buppan, P., Kuamsab, N., Teeranaipong, P., Putaporntip, C., Jongwutiwes, S.	6504590069;35761032900;55243345100;25655522200;6602369074;7004352629;	Variation in intronic microsatellites and exon 2 of the Plasmodium falciparum chloroquine resistance transporter gene during modification of artemisinin combination therapy in Thailand	2018	Infection, Genetics and Evolution	65			35	42			10.1016/j.meegid.2018.07.015	https://www.scopus.com/inward/record.uri?eid=2-s2.0-85049893142&doi=10.1016%2fj.meegid.2018.07.015&partnerID=40&md5=28bd690e630ecdafb79a64667063294d	Article	Final		Scopus	2-s2.0-85049893142
Kho, S., Barber, B.E., Johar, E., Andries, B., Poespoprodjo, J.R., Kenangalem, E., Piera, K.A., Ehmann, A., Price, R.N., William, T., Woodberry, T., Foote, S., Minigo, G., Yeo, T.W., Grigg, M.J., Anstey, N.M., McMorran, B.J.	56734295000;36561132900;57204001174;57204003624;24081530500;15727845100;24077062800;57204006260;55544802200;39162219900;7801660143;56601665200;6506687361;57203201029;55507854900;57194126992;6602802066;	Platelets kill circulating parasites of all major Plasmodium species in human malaria	2018	Blood	132	12		1332	1344		34	10.1182/blood-2018-05-849307	https://www.scopus.com/inward/record.uri?eid=2-s2.0-85054011700&doi=10.1182%2fblood-2018-05-849307&partnerID=40&md5=d95fb410f57f8732dac613bdda53f56c	Article	Final	All Open Access, Bronze, Green	Scopus	2-s2.0-85054011700
Ahmed, M.A., Lau, Y.L., Quan, F.-S.	55931199300;7201403323;7004367650;	Diversity and natural selection on the thrombospondin-related adhesive protein (TRAP) gene of Plasmodium knowlesi in Malaysia	2018	Malaria Journal	17	1	274				5	10.1186/s12936-018-2423-1	https://www.scopus.com/inward/record.uri?eid=2-s2.0-85050748565&doi=10.1186%2fs12936-018-2423-1&partnerID=40&md5=20ca3f9cda9cdac7ee06bb4457535059	Article	Final	All Open Access, Gold, Green	Scopus	2-s2.0-85050748565
Grigg, M.J., William, T., Barber, B.E., Rajahram, G.S., Menon, J., Schimann, E., Piera, K., Wilkes, C.S., Patel, K., Chandna, A., Drakeley, C.J., Yeo, T.W., Anstey, N.M.	55507854900;39162219900;36561132900;42161938700;57185192700;57200272976;24077062800;56572449700;57200271718;55749464200;7003491251;57203201029;57194126992;	Age-related clinical spectrum of plasmodium knowlesi malaria and predictors of severity	2018	Clinical Infectious Diseases	67	3		350	359		31	10.1093/cid/ciy065	https://www.scopus.com/inward/record.uri?eid=2-s2.0-85045925819&doi=10.1093%2fcid%2fciy065&partnerID=40&md5=12f59d4017cd03bec18396b3f499dc65	Article	Final	All Open Access, Hybrid Gold, Green	Scopus	2-s2.0-85045925819
Masello, J.F., Martínez, J., Calderón, L., Wink, M., Quillfeldt, P., Sanz, V., Theuerkauf, J., Ortiz-Catedral, L., Berkunsky, I., Brunton, D., Díaz-Luque, J.A., Hauber, M.E., Ojeda, V., Barnaud, A., Casalins, L., Jackson, B., Mijares, A., Rosales, R., Seixas, G., Serafini, P., Silva-Iturriza, A., Sipinski, E., Vásquez, R.A., Widmann, P., Widmann, I., Merino, S.	6603347945;7404313187;56516479900;7005139661;6701711639;12240588400;6701900357;57201283245;24465041800;7007128767;55905178600;7005463681;7004440340;6603304795;53874535900;57196697651;7004211186;55367117400;6506493685;14047316000;36451173600;56857528200;7005328739;56959271700;14047642300;56225311500;	Can the intake of antiparasitic secondary metabolites explain the low prevalence of hemoparasites among wild Psittaciformes?	2018	Parasites and Vectors	11	1	357				8	10.1186/s13071-018-2940-3	https://www.scopus.com/inward/record.uri?eid=2-s2.0-85048869317&doi=10.1186%2fs13071-018-2940-3&partnerID=40&md5=6ed2de872938e1ceb583aac39f477daa	Article	Final	All Open Access, Gold, Green	Scopus	2-s2.0-85048869317
Herman, L.S., Fornace, K., Phelan, J., Grigg, M.J., Anstey, N.M., William, T., Moon, R.W., Blackman, M.J., Drakeley, C.J., Tetteh, K.K.A.	57202788813;24472918000;56669382100;55507854900;57194126992;39162219900;9635670600;57193753266;7003491251;6602755595;	Identification and validation of a novel panel of Plasmodium knowlesi biomarkers of serological exposure	2018	PLoS Neglected Tropical Diseases	12	6	e0006457				10	10.1371/journal.pntd.0006457	https://www.scopus.com/inward/record.uri?eid=2-s2.0-85049379189&doi=10.1371%2fjournal.pntd.0006457&partnerID=40&md5=5879b87eec9a39f75513f59087860a3b	Article	Final	All Open Access, Gold, Green	Scopus	2-s2.0-85049379189
Fornace, K.M., Herman, L.S., Abidin, T.R., Chua, T.H., Daim, S., Lorenzo, P.J., Grignard, L., Nuin, N.A., Ying, L.T., Grigg, M.J., William, T., Espino, F., Cox, J., Tetteh, K.K.A., Drakeley, C.J.	24472918000;57202788813;57070301200;7101702943;57196185084;57202790424;55808694700;57127240900;54881211200;55507854900;39162219900;6603136775;7404022414;6602755595;7003491251;	Exposure and infection to Plasmodium knowlesi in case study communities in Northern Sabah, Malaysia and Palawan, The Philippines	2018	PLoS Neglected Tropical Diseases	12	6	e0006432				27	10.1371/journal.pntd.0006432	https://www.scopus.com/inward/record.uri?eid=2-s2.0-85049359488&doi=10.1371%2fjournal.pntd.0006432&partnerID=40&md5=abe5c878b332cbf1d9026a08cbe3c0bc	Article	Final	All Open Access, Gold, Green	Scopus	2-s2.0-85049359488
Chong, E.T.J., Neoh, J.W.F., Lau, T.Y., Lim, Y.A.-L., Chua, K.H., Lee, P.-C.	56012753800;57200561921;54881211200;13105602900;24491591600;55329681800;	Genetic and haplotype analyses targeting cytochrome b gene of Plasmodium knowlesi isolates of Malaysian Borneo and Peninsular Malaysia	2018	Acta Tropica	181			35	39		1	10.1016/j.actatropica.2018.01.018	https://www.scopus.com/inward/record.uri?eid=2-s2.0-85041678255&doi=10.1016%2fj.actatropica.2018.01.018&partnerID=40&md5=6470696cdbbfafa6093e17d4211f3f7f	Article	Final		Scopus	2-s2.0-85041678255
Cooper, D.J., Plewes, K., Grigg, M.J., Rajahram, G.S., Piera, K.A., William, T., Chatfield, M.D., Yeo, T.W., Dondorp, A.M., Anstey, N.M., Barber, B.E.	57201728185;12240807200;55507854900;42161938700;24077062800;39162219900;6603046947;57203201029;35462577600;57194126992;36561132900;	The effect of regularly dosed paracetamol versus no paracetamol on renal function in Plasmodium knowlesi malaria (PACKNOW): Study protocol for a randomised controlled trial	2018	Trials	19	1	250				6	10.1186/s13063-018-2600-0	https://www.scopus.com/inward/record.uri?eid=2-s2.0-85045884944&doi=10.1186%2fs13063-018-2600-0&partnerID=40&md5=de161d2e6fd880d8bc45689c2d3f7fc0	Article	Final	All Open Access, Gold, Green	Scopus	2-s2.0-85045884944
Nada Raja, T., Hu, T.H., Zainudin, R., Lee, K.S., Perkins, S.L., Singh, B.	57201503400;57201503562;35118355400;24376817900;7201961730;55316249600;	Malaria parasites of long-tailed macaques in Sarawak, Malaysian Borneo: A novel species and demographic and evolutionary histories	2018	BMC Evolutionary Biology	18	1	49				12	10.1186/s12862-018-1170-9	https://www.scopus.com/inward/record.uri?eid=2-s2.0-85045139515&doi=10.1186%2fs12862-018-1170-9&partnerID=40&md5=1db9ec39ec3be6ea37513eb0e48a31dd	Review	Final	All Open Access, Gold, Green	Scopus	2-s2.0-85045139515
Ahmed, M.A., Fauzi, M., Han, E.-T.	55931199300;57201195649;7101875374;	Genetic diversity and natural selection of Plasmodium knowlesi merozoite surface protein 1 paralog gene in Malaysia	2018	Malaria Journal	17	1	115				10	10.1186/s12936-018-2256-y	https://www.scopus.com/inward/record.uri?eid=2-s2.0-85043769007&doi=10.1186%2fs12936-018-2256-y&partnerID=40&md5=28175ccb3527d0f8fb2f24812ec39c37	Article	Final	All Open Access, Gold, Green	Scopus	2-s2.0-85043769007
Benavente, E.D., de Sessions, P.F., Moon, R.W., Grainger, M., Holder, A.A., Blackman, M.J., Roper, C., Drakeley, C.J., Pain, A., Sutherland, C.J., Hibberd, M.L., Campino, S., Clark, T.G.	56625742500;18436413300;9635670600;35517768100;16215359300;57193753266;7005764994;7003491251;7004341451;7102816903;7006197568;14827794400;7403216793;	A reference genome and methylome for the Plasmodium knowlesi A1-H.1 line	2018	International Journal for Parasitology	48	2021-04-03		191	196		9	10.1016/j.ijpara.2017.09.008	https://www.scopus.com/inward/record.uri?eid=2-s2.0-85039157071&doi=10.1016%2fj.ijpara.2017.09.008&partnerID=40&md5=772aee31af6f8ef52dd8936247ed9e35	Article	Final	All Open Access, Hybrid Gold, Green	Scopus	2-s2.0-85039157071
Grigg, M.J., William, T., Barber, B.E., Rajahram, G.S., Menon, J., Schimann, E., Wilkes, C.S., Patel, K., Chandna, A., Price, R.N., Yeo, T.W., Anstey, N.M.	55507854900;39162219900;36561132900;42161938700;57185192700;57200272976;56572449700;57200271718;55749464200;55544802200;57203201029;57194126992;	Artemether-Lumefantrine Versus Chloroquine for the Treatment of Uncomplicated Plasmodium knowlesi Malaria: An Open-Label Randomized Controlled Trial CAN KNOW	2018	Clinical Infectious Diseases	66	2		229	236		10	10.1093/cid/cix779	https://www.scopus.com/inward/record.uri?eid=2-s2.0-85040620492&doi=10.1093%2fcid%2fcix779&partnerID=40&md5=c2b2f2a830c3d6b7d24cdb8b71ed1938	Article	Final	All Open Access, Hybrid Gold, Green	Scopus	2-s2.0-85040620492
Ahmed, M.A., Chu, K.-B., Quan, F.-S.	55931199300;55368580600;7004367650;	The Plasmodium knowlesi Pk41 surface protein diversity, natural selection, sub population and geographical clustering: A 6-cysteine protein family member	2018	PeerJ	2018	12	e6141				4	10.7717/peerj.6141	https://www.scopus.com/inward/record.uri?eid=2-s2.0-85059278525&doi=10.7717%2fpeerj.6141&partnerID=40&md5=92892884c27d89a1621a51b51f60bfdc	Article	Final	All Open Access, Gold, Green	Scopus	2-s2.0-85059278525
Rosenthal, P.J.	55137938300;	Artemisinin resistance outside of Southeast Asia	2018	American Journal of Tropical Medicine and Hygiene	99	6		1357	1359		5	10.4269/ajtmh.18-0845	https://www.scopus.com/inward/record.uri?eid=2-s2.0-85058161534&doi=10.4269%2fajtmh.18-0845&partnerID=40&md5=a51dc5c5704009d64d622649716e5daf	Editorial	Final	All Open Access, Hybrid Gold, Green	Scopus	2-s2.0-85058161534
Liew, J.W.K., Mahpot, R.B., Dzul, S., Razak, H.A.B.A., Azizi, N.A.B.A.S., Kamarudin, M.B., Russell, B., Lim, K.L., De Silva, J.R., Lim, B.S., Jelip, J., Mudin, R.N.B., Lau, Y.L.	56708267600;57202417378;57202420955;57202422331;57202417636;57202422686;55573098400;57201548406;56373504000;57202417241;57196175491;56469747600;7201403323;	Importance of proactive malaria case surveillance and management in Malaysia	2018	American Journal of Tropical Medicine and Hygiene	98	6		1709	1713		3	10.4269/ajtmh.17-1010	https://www.scopus.com/inward/record.uri?eid=2-s2.0-85048252088&doi=10.4269%2fajtmh.17-1010&partnerID=40&md5=13ab50901e3d15d45503f5231bbc8d89	Article	Final	All Open Access, Bronze, Green	Scopus	2-s2.0-85048252088
Lin, L.C., Shah, M.K.	57193676883;56422632900;	A review of Plasmodium knowlesi among Macaques in Malaysia	2018	Advances in Animal and Veterinary Sciences	6	4		169	175			10.17582/journal.aavs/2018/6.4.169.175	https://www.scopus.com/inward/record.uri?eid=2-s2.0-85047003981&doi=10.17582%2fjournal.aavs%2f2018%2f6.4.169.175&partnerID=40&md5=3afce5e8271be2fcdbfd9dd5cf6f641e	Review	Final	All Open Access, Gold	Scopus	2-s2.0-85047003981
Shairah, D., Fong, M.Y., Amirah, A., Ponnampalavanar, S., Cheong, F.W., Lau, Y.L.	57201649013;55664916300;57201649708;36768852500;47961756600;7201403323;	Detection of mutated Plasmodium vivax Kelch propeller domain (PvK12) in Malaysian isolates	2018	Tropical Biomedicine	35	1		135	139				https://www.scopus.com/inward/record.uri?eid=2-s2.0-85045528945&partnerID=40&md5=2b0586f6dadf09877823d2b3e1d1a1f0	Article	Final		Scopus	2-s2.0-85045528945
Jeffree, S.M., Ahmed, K., Safian, N., Hassan, R., Mihat, O., Lukman, K.A., Shamsudin, S.B., Kamaludin, F.	57221098688;7202086359;55206274300;55259986300;56236823300;57190812293;56728127500;7801415801;	Falciparum malaria outbreak in sabah linked to an immigrant rubber tapper	2018	American Journal of Tropical Medicine and Hygiene	98	1		45	50		6	10.4269/ajtmh.17-0081	https://www.scopus.com/inward/record.uri?eid=2-s2.0-85040514114&doi=10.4269%2fajtmh.17-0081&partnerID=40&md5=c80cdd87ee30bc34186fdf14b7bda4ae	Article	Final	All Open Access, Hybrid Gold, Green	Scopus	2-s2.0-85040514114
Vythilingam, I., Wong, M.L., Wan-Yussof, W.S.	7004056456;56399877700;57189382355;	Current status of Plasmodium knowlesi vectors: A public health concern?	2018	Parasitology	145	1		32	40		12	10.1017/S0031182016000901	https://www.scopus.com/inward/record.uri?eid=2-s2.0-84969931505&doi=10.1017%2fS0031182016000901&partnerID=40&md5=2790973f68e78587e19f7cda5e4b030a	Review	Final		Scopus	2-s2.0-84969931505
Mat Ariffin, N., Islahudin, F., Kumolosasi, E., Makmor-Bakry, M.	57201192567;55364675300;55257315800;53871482400;	A clinical tool to predict Plasmodium vivax recurrence in Malaysia	2017	BMC infectious diseases	17	1	759	759			2	10.1186/s12879-017-2868-9	https://www.scopus.com/inward/record.uri?eid=2-s2.0-85043722531&doi=10.1186%2fs12879-017-2868-9&partnerID=40&md5=3b5d56ec1b3bc818e95e26062fd6591d	Article	Final	All Open Access, Gold, Green	Scopus	2-s2.0-85043722531
Ooi, C.H., Bujang, M.A., Tg Abu Bakar Sidik, T.M.I., Ngui, R., Lim, Y.A.-L.	57195237470;54782220500;57191911906;24598021000;13105602900;	Over two decades of Plasmodium knowlesi infections in Sarawak: Trend and forecast	2017	Acta Tropica	176			83	90		9	10.1016/j.actatropica.2017.07.027	https://www.scopus.com/inward/record.uri?eid=2-s2.0-85026443624&doi=10.1016%2fj.actatropica.2017.07.027&partnerID=40&md5=fc070e3cd71e677350d634baf2df54c9	Article	Final		Scopus	2-s2.0-85026443624
Siner, A., Liew, S.-T., Kadir, K.A., Mohamad, D.S.A., Thomas, F.K., Zulkarnaen, M., Singh, B.	6508184029;57196063159;56606017500;56079706400;57196061508;15756689700;55316249600;	Absence of Plasmodium inui and Plasmodium cynomolgi, but detection of Plasmodium knowlesi and Plasmodium vivax infections in asymptomatic humans in the Betong division of Sarawak, Malaysian Borneo	2017	Malaria Journal	16	1	417				9	10.1186/s12936-017-2064-9	https://www.scopus.com/inward/record.uri?eid=2-s2.0-85031705113&doi=10.1186%2fs12936-017-2064-9&partnerID=40&md5=57f03c72ee861a01bd73a2ed4ce3cf64	Article	Final	All Open Access, Gold, Green	Scopus	2-s2.0-85031705113
Chua, T.H., Manin, B.O., Daim, S., Vythilingam, I., Drakeley, C.	7101702943;35810827500;57196185084;7004056456;7003491251;	Phylogenetic analysis of simian Plasmodium spp. infecting Anopheles balabacensis Baisas in Sabah, Malaysia	2017	PLoS Neglected Tropical Diseases	11	10	e0005991				13	10.1371/journal.pntd.0005991	https://www.scopus.com/inward/record.uri?eid=2-s2.0-85032160532&doi=10.1371%2fjournal.pntd.0005991&partnerID=40&md5=09e6bbbd237168f4789e933d40a5453d	Article	Final	All Open Access, Gold, Green	Scopus	2-s2.0-85032160532
Ariffin, N.M., Islahudin, F., Makmor-Bakry, M., Kumolosasi, E., Hamid, M.H.A.	57200437556;55364675300;53871482400;55257315800;57221160541;	Factors affecting primaquine combination treatment in Malaria patients in Selangor, Malaysia	2017	Journal of Pharmacy and Bioallied Sciences	9	4		239	245		1	10.4103/JPBS.JPBS_48_17	https://www.scopus.com/inward/record.uri?eid=2-s2.0-85041360403&doi=10.4103%2fJPBS.JPBS_48_17&partnerID=40&md5=fbe1c8444e5e11184e193949ad4273b1	Article	Final		Scopus	2-s2.0-85041360403
Yap, N.J., Goh, X.T., Koehler, A.V., William, T., Yeo, T.W., Vythilingam, I., Gasser, R.B., Lim, Y.A.L.	55330506400;55350475700;25626764800;39162219900;14047528200;7004056456;7202057246;13105602900;	Genetic diversity in the C-terminus of merozoite surface protein 1 among Plasmodium knowlesi isolates from Selangor and Sabah Borneo, Malaysia	2017	Infection, Genetics and Evolution	54			39	46		8	10.1016/j.meegid.2017.06.019	https://www.scopus.com/inward/record.uri?eid=2-s2.0-85021115442&doi=10.1016%2fj.meegid.2017.06.019&partnerID=40&md5=85b08c1a529f2d4923791882e77540da	Article	Final	All Open Access, Green	Scopus	2-s2.0-85021115442
Kosaisavee, V., Suwanarusk, R., Chua, A.C.Y., Kyle, D.E., Malleret, B., Zhang, R., Imwong, M., Imerbsin, R., Ubalee, R., Sámano-Sánchez, H., Yeung, B.K.S., Ong, J.J.Y., Lombardini, E., Nosten, F., Tan, K.S.W., Bifani, P., Snounou, G., Rénia, L., Russell, B.	14060546100;24465807300;55806012700;7101627921;23060649900;55875228300;6602786069;48662365200;15737735300;55441382100;36134906300;57195683842;16646685400;7007076815;56003161400;6701857589;7005628797;7006343526;55573098400;	Strict tropism for CD71+/CD234+ human reticulocytes limits the zoonotic potential of Plasmodium cynomolgi	2017	Blood	130	11		1357	1363		12	10.1182/blood-2017-02-764787	https://www.scopus.com/inward/record.uri?eid=2-s2.0-85029468428&doi=10.1182%2fblood-2017-02-764787&partnerID=40&md5=f1af66b4498c1ee51fa2169b325e55e5	Article	Final	All Open Access, Green	Scopus	2-s2.0-85029468428
Diez Benavente, E., Florez de Sessions, P., Moon, R.W., Holder, A.A., Blackman, M.J., Roper, C., Drakeley, C.J., Pain, A., Sutherland, C.J., Hibberd, M.L., Campino, S., Clark, T.G.	57195635633;48561168800;9635670600;16215359300;57193753266;7005764994;7003491251;7004341451;7102816903;7006197568;14827794400;7403216793;	Analysis of nuclear and organellar genomes of Plasmodium knowlesi in humans reveals ancient population structure and recent recombination among host-specific subpopulations	2017	PLoS Genetics	13	9	e1007008				9	10.1371/journal.pgen.1007008	https://www.scopus.com/inward/record.uri?eid=2-s2.0-85031023941&doi=10.1371%2fjournal.pgen.1007008&partnerID=40&md5=fa830ec0420b86cf6f9141c0561359af	Article	Final	All Open Access, Gold, Green	Scopus	2-s2.0-85031023941
Chua, C.Y., Lee, P.C., Lau, T.Y.	57195588116;55329681800;54881211200;	Analysis of polymorphisms and selective pressures on ama1 gene in Plasmodium knowlesi isolates from Sabah, Malaysia	2017	Journal of Genetics	96	4		653	663		2	10.1007/s12041-017-0817-4	https://www.scopus.com/inward/record.uri?eid=2-s2.0-85028999648&doi=10.1007%2fs12041-017-0817-4&partnerID=40&md5=159168ae008ba6d23b9167b6b1075509	Article	Final		Scopus	2-s2.0-85028999648
Lim, K.L., Amir, A., Lau, Y.L., Fong, M.Y.	57201548406;55628592000;7201403323;55664916300;	The Duffy binding protein (PkDBPαII) of Plasmodium knowlesi from Peninsular Malaysia and Malaysian Borneo show different binding activity level to human erythrocytes	2017	Malaria journal	16	1	331	331			7	10.1186/s12936-017-1984-8	https://www.scopus.com/inward/record.uri?eid=2-s2.0-85045287899&doi=10.1186%2fs12936-017-1984-8&partnerID=40&md5=5758e574de0555cad61d7388ed66e098	Article	Final	All Open Access, Gold, Green	Scopus	2-s2.0-85045287899
Barber, B.E., Grigg, M.J., William, T., Piera, K.A., Boyle, M.J., Yeo, T.W., Anstey, N.M.	36561132900;55507854900;39162219900;24077062800;23481215300;57203201029;57194126992;	Effects of Aging on Parasite Biomass, Inflammation, Endothelial Activation, Microvascular Dysfunction and Disease Severity in Plasmodium knowlesi and Plasmodium falciparum Malaria	2017	Journal of Infectious Diseases	215	12		1908	1917		14	10.1093/infdis/jix193	https://www.scopus.com/inward/record.uri?eid=2-s2.0-85022340393&doi=10.1093%2finfdis%2fjix193&partnerID=40&md5=5dcc2718e0873cceb3d56918355d3617	Article	Final		Scopus	2-s2.0-85022340393
Grigg, M.J., Cox, J., William, T., Jelip, J., Fornace, K.M., Brock, P.M., von Seidlein, L., Barber, B.E., Anstey, N.M., Yeo, T.W., Drakeley, C.J.	55507854900;7404022414;39162219900;57196175491;24472918000;55258328500;7003391764;36561132900;57194126992;57203201029;7003491251;	Individual-level factors associated with the risk of acquiring human Plasmodium knowlesi malaria in Malaysia: a case-control study	2017	The Lancet Planetary Health	1	3		e97	e104		42	10.1016/S2542-5196(17)30031-1	https://www.scopus.com/inward/record.uri?eid=2-s2.0-85042939038&doi=10.1016%2fS2542-5196%2817%2930031-1&partnerID=40&md5=882ec3f836954c7e208cb79274ea4e5f	Article	Final	All Open Access, Gold, Green	Scopus	2-s2.0-85042939038
Richards, J., Mueller, I.	56998070500;7006910183;	Identifying the risks for human transmission of Plasmodium knowlesi	2017	The Lancet Planetary Health	1	3		e83	e85		3	10.1016/S2542-5196(17)30053-0	https://www.scopus.com/inward/record.uri?eid=2-s2.0-85042932561&doi=10.1016%2fS2542-5196%2817%2930053-0&partnerID=40&md5=344d729764d21ad32d293827254f5c86	Note	Final	All Open Access, Gold	Scopus	2-s2.0-85042932561
Divis, P.C.S., Lin, L.C., Rovie Ryan, J.J., Kadir, K.A., Anderios, F., Hisam, S., Sharma, R.S.K., Singh, B., Conway, D.J.	26030390700;57193676883;24073533900;56606017500;24765876100;56079852100;8565882600;55316249600;7102790706;	Three divergent subpopulations of the malaria parasite plasmodium knowlesi	2017	Emerging Infectious Diseases	23	4		616	624		17	10.3201/eid2304.161738	https://www.scopus.com/inward/record.uri?eid=2-s2.0-85015721756&doi=10.3201%2feid2304.161738&partnerID=40&md5=ddc570379375c7471be265da2a533354	Article	Final	All Open Access, Gold, Green	Scopus	2-s2.0-85015721756
Barber, B.E., Rajahram, G.S., Grigg, M.J., William, T., Anstey, N.M.	36561132900;42161938700;55507854900;39162219900;57194126992;	World Malaria Report: time to acknowledge Plasmodium knowlesi malaria	2017	Malaria Journal	16	1	135				50	10.1186/s12936-017-1787-y	https://www.scopus.com/inward/record.uri?eid=2-s2.0-85016464657&doi=10.1186%2fs12936-017-1787-y&partnerID=40&md5=1f1ad398fcb95a5109aaa62e4f1b3b5f	Article	Final	All Open Access, Gold, Green	Scopus	2-s2.0-85016464657
Dewanee Ranaweera, A., Danansuriya, M.N., Pahalagedera, K., De A W Gunasekera, W.M.K.T., Dharmawardena, P., Mak, K.W., Wong, P.-S.J., Li, M.-Z.I., Tan, C.H., Hapuarachchi, H.C., Herath, H.D.B., Fernando, D.	57193711963;55349530200;57193704554;57193705732;56607324200;57193714532;37121297400;37120366900;36678122800;12808627100;57212911491;16688416100;	Diagnostic challenges and case management of the first imported case of Plasmodium knowlesi in Sri Lanka	2017	Malaria Journal	16	1	126				4	10.1186/s12936-017-1776-1	https://www.scopus.com/inward/record.uri?eid=2-s2.0-85016010943&doi=10.1186%2fs12936-017-1776-1&partnerID=40&md5=c36a3e481051def3706f88fa5f0a07fb	Article	Final	All Open Access, Gold, Green	Scopus	2-s2.0-85016010943
Barber, B.E., Grigg, M.J., William, T., Yeo, T.W., Anstey, N.M.	36561132900;55507854900;39162219900;14047528200;57194126992;	The Treatment of Plasmodium knowlesi Malaria	2017	Trends in Parasitology	33	3		242	253		31	10.1016/j.pt.2016.09.002	https://www.scopus.com/inward/record.uri?eid=2-s2.0-84994409153&doi=10.1016%2fj.pt.2016.09.002&partnerID=40&md5=d07365d7fb5484112ea0499bb5418c3d	Review	Final		Scopus	2-s2.0-84994409153
Vinnemeier, C.D., Rothe, C., Kreuels, B., Addo, M.M., Vygen-Bonnet, S., Cramer, J.P., Rolling, T.	55204810500;54080349100;16645777500;57204256299;57193091287;7202074408;26650153500;	Response to fever and utilization of standby emergency treatment (SBET) for malaria in travellers to Southeast Asia: A questionnaire-based cohort study	2017	Malaria Journal	16	1	44				14	10.1186/s12936-017-1678-2	https://www.scopus.com/inward/record.uri?eid=2-s2.0-85010748460&doi=10.1186%2fs12936-017-1678-2&partnerID=40&md5=6e55edd6a54b215635597d51197f2272	Article	Final	All Open Access, Gold, Green	Scopus	2-s2.0-85010748460
Piera, K.A., Aziz, A., William, T., Bell, D., González, I.J., Barber, B.E., Anstey, N.M., Grigg, M.J.	24077062800;56185702600;39162219900;8727316100;7102176733;36561132900;57194126992;55507854900;	Detection of Plasmodium knowlesi, Plasmodium falciparum and Plasmodium vivax using loop-mediated isothermal amplification (LAMP) in a co-endemic area in Malaysia	2017	Malaria Journal	16	1	29	1	5		23	10.1186/s12936-016-1676-9	https://www.scopus.com/inward/record.uri?eid=2-s2.0-85010426626&doi=10.1186%2fs12936-016-1676-9&partnerID=40&md5=ae7579e1b279174acdedb6a344de1d80	Article	Final	All Open Access, Gold, Green	Scopus	2-s2.0-85010426626
De Silva, J.R., Lau, Y.L., Fong, M.Y.	56373504000;7201403323;55664916300;	Genetic clustering and polymorphism of the merozoite surface protein-3 of Plasmodium knowlesi clinical isolates from Peninsular Malaysia	2017	Parasites and Vectors	10	1	2	1	10		7	10.1186/s13071-016-1935-1	https://www.scopus.com/inward/record.uri?eid=2-s2.0-85007571986&doi=10.1186%2fs13071-016-1935-1&partnerID=40&md5=cd77219bd498fae6e2b15bc880bce071	Article	Final	All Open Access, Gold, Green	Scopus	2-s2.0-85007571986
Chong, S.E., Mohamad Zaini, R.H., Suraiya, S., Lee, K.T., Lim, J.A.	57196274954;35330942400;16200215000;57192721276;57203142483;	The dangers of accepting a single diagnosis: case report of concurrent Plasmodium knowlesi malaria and dengue infection	2017	Malaria Journal	16	1	2	1	8		7	10.1186/s12936-016-1666-y	https://www.scopus.com/inward/record.uri?eid=2-s2.0-85007545342&doi=10.1186%2fs12936-016-1666-y&partnerID=40&md5=0cdb8a9e9756642e033c027390fe63a2	Article	Final	All Open Access, Gold, Green	Scopus	2-s2.0-85007545342
Ley, B., Thriemer, K., Jaswal, J., Poirot, E., Alam, M.S., Phru, C.S., Khan, W.A., Dysoley, L., Qi, G., Kheong, C.C., Shamsudin, U.K., Chen, I., Hwang, J., Gosling, R., Price, R.N.	55004117400;22982020800;57199195353;55988428500;25647489800;57199183884;7102106510;16028254300;41461876400;55232483500;57199210211;56424823200;35067936600;15750608700;55544802200;	Barriers to routine G6PD testing prior to treatment with primaquine	2017	Malaria Journal	16	1	329				13	10.1186/s12936-017-1981-y	https://www.scopus.com/inward/record.uri?eid=2-s2.0-85037711464&doi=10.1186%2fs12936-017-1981-y&partnerID=40&md5=4471eebcf2a8bc136e7056269dd37bbd	Article	Final	All Open Access, Gold, Green	Scopus	2-s2.0-85037711464
Pan, B., Pei, F., Ruan, C., Lin, R., Cen, Y., Liu, M., Deng, Z., Ren, W., Liao, Y., Li, X.	55629915900;36521727200;35277632400;55213769800;57203779754;57212231855;26641801100;56260984600;57203792320;57203780368;	Diagnosis and Treatment of the First Imported Case of Plasmodium knowlesi Infection in China	2016	Zhongguo ji sheng chong xue yu ji sheng chong bing za zhi = Chinese journal of parasitology &amp; parasitic diseases	34	6		513	516		2		https://www.scopus.com/inward/record.uri?eid=2-s2.0-85052917774&partnerID=40&md5=2812e3ea4f78a34fa2a4900db0596b85	Article	Final		Scopus	2-s2.0-85052917774
Loh, J.P., Gao, Q.H.C., Lee, V.J., Tetteh, K., Drakeley, C.	43861544000;57192648618;57216110768;6602755595;7003491251;	Utility of COX1 phylogenetics to differentiate between locally acquired and imported Plasmodium knowlesi infections in Singapore	2016	Singapore Medical Journal	57	12		686	689		1	10.11622/smedj.2016016	https://www.scopus.com/inward/record.uri?eid=2-s2.0-85007106977&doi=10.11622%2fsmedj.2016016&partnerID=40&md5=e3ab56154554dd3e9a4039e248e35344	Article	Final	All Open Access, Bronze, Green	Scopus	2-s2.0-85007106977
Samat, N.A., Ma'Arof, S.H.M.I.	55328088300;56442742200;	Relative risk estimation for malaria disease mapping based on stochastic SIR-SI model in Malaysia	2016	AIP Conference Proceedings	1782		50014					10.1063/1.4966104	https://www.scopus.com/inward/record.uri?eid=2-s2.0-84995403973&doi=10.1063%2f1.4966104&partnerID=40&md5=15acec298f760adc61b859875de9fcb1	Conference Paper	Final		Scopus	2-s2.0-84995403973
Manin, B.O., Ferguson, H.M., Vythilingam, I., Fornace, K., William, T., Torr, S.J., Drakeley, C., Chua, T.H.	35810827500;7103282401;7004056456;24472918000;39162219900;7004101045;7003491251;7101702943;	Investigating the Contribution of Peri-domestic Transmission to Risk of Zoonotic Malaria Infection in Humans	2016	PLoS Neglected Tropical Diseases	10	10	e0005064				19	10.1371/journal.pntd.0005064	https://www.scopus.com/inward/record.uri?eid=2-s2.0-84994251981&doi=10.1371%2fjournal.pntd.0005064&partnerID=40&md5=f3f30bf50d0016de9546665bce235b32	Article	Final	All Open Access, Gold, Green	Scopus	2-s2.0-84994251981
Norahmad, N.A., Mohd Abd Razak, M.R., Abdullah, N.R., Sastu, U.R., Imwong, M., Muniandy, P.K., Saat, M.N.F., Muhammad, A., Jelip, J., Tikuson, M., Yusof, N., Rundi, C., Mudin, R.N., Mohamed, A.F.S.	55043221700;56541685400;53163173700;57096090600;6602786069;55683321800;57095800500;57188669399;57196175491;57096045400;57095562900;36028957300;56469747600;57223216107;	Prevalence of Plasmodium falciparum molecular markers of antimalarial drug resistance in a residual malaria focus area in Sabah, Malaysia	2016	PLoS ONE	11	10	e0165515				7	10.1371/journal.pone.0165515	https://www.scopus.com/inward/record.uri?eid=2-s2.0-84992724540&doi=10.1371%2fjournal.pone.0165515&partnerID=40&md5=646513387f72135c14fad93832bb85a0	Article	Final	All Open Access, Gold, Green	Scopus	2-s2.0-84992724540
Putaporntip, C., Kuamsab, N., Jongwutiwes, S.	6602369074;55243345100;7004352629;	Sequence diversity and positive selection at the Duffy-binding protein genes of Plasmodium knowlesi and P. cynomolgi: Analysis of the complete coding sequences of Thai isolates	2016	Infection, Genetics and Evolution	44			367	375		4	10.1016/j.meegid.2016.07.040	https://www.scopus.com/inward/record.uri?eid=2-s2.0-84979901391&doi=10.1016%2fj.meegid.2016.07.040&partnerID=40&md5=fb3299195b469239d1b15b8400576799	Article	Final		Scopus	2-s2.0-84979901391
Barber, B.E., Grigg, M.J., William, T., Yeo, T.W., Anstey, N.M.	36561132900;55507854900;39162219900;14047528200;57194126992;	Intravascular haemolysis with haemoglobinuria in a splenectomized patient with severe Plasmodium knowlesi malaria	2016	Malaria Journal	15	1	462				7	10.1186/s12936-016-1514-0	https://www.scopus.com/inward/record.uri?eid=2-s2.0-84986922195&doi=10.1186%2fs12936-016-1514-0&partnerID=40&md5=e082240279613965bd3bf24545aaf813	Article	Final	All Open Access, Gold, Green	Scopus	2-s2.0-84986922195
Zhang, X., Kadir, K.A., Quintanilla-Zariñan, L.F., Villano, J., Houghton, P., Du, H., Singh, B., Smith, D.G.	57190986195;56606017500;57190981618;23493818600;55279265200;7201901404;55316249600;57202909938;	Distribution and prevalence of malaria parasites among long-tailed macaques (Macaca fascicularis) in regional populations across Southeast Asia	2016	Malaria Journal	15	1	450				18	10.1186/s12936-016-1494-0	https://www.scopus.com/inward/record.uri?eid=2-s2.0-84985038283&doi=10.1186%2fs12936-016-1494-0&partnerID=40&md5=2cbe30452b80a9d0ecd8b75b7058f533	Article	Final	All Open Access, Gold, Green	Scopus	2-s2.0-84985038283
Shearer, F.M., Huang, Z., Weiss, D.J., Wiebe, A., Gibson, H.S., Battle, K.E., Pigott, D.M., Brady, O.J., Putaporntip, C., Jongwutiwes, S., Lau, Y.L., Manske, M., Amato, R., Elyazar, I.R.F., Vythilingam, I., Bhatt, S., Gething, P.W., Singh, B., Golding, N., Hay, S.I., Moyes, C.L.	56957113700;56094582500;8609275600;56707195900;56785327100;55221714400;55320335600;57218716651;6602369074;7004352629;7201403323;25723615000;12774823900;6506894785;7004056456;57203665130;57193559189;55316249600;36942802800;7101875313;55320831300;	Estimating Geographical Variation in the Risk of Zoonotic Plasmodium knowlesi Infection in Countries Eliminating Malaria	2016	PLoS Neglected Tropical Diseases	10	8	e0004915				39	10.1371/journal.pntd.0004915	https://www.scopus.com/inward/record.uri?eid=2-s2.0-84988807873&doi=10.1371%2fjournal.pntd.0004915&partnerID=40&md5=27da288e3fa301fbe8eb33e38414c6dd	Article	Final	All Open Access, Gold, Green	Scopus	2-s2.0-84988807873
Yusof, R., Ahmed, M.A., Jelip, J., Ngian, H.U., Mustakim, S., Hussin, H.M., Fong, M.Y., Mahmud, R., Sitam, F.A.T., Rovie-Ryan Japning, J., Snounou, G., Escalante, A.A., Lau, Y.L.	56139618400;55931199300;57196175491;55831349700;55521073500;54585274700;55664916300;57196175572;55894691000;24073533900;7005628797;7006117156;7201403323;	Phylogeographic evidence for 2 genetically distinct zoonotic Plasmodium knowlesi Parasites, Malaysia	2016	Emerging Infectious Diseases	22	8		1371	1380		27	10.3201/eid2208.151885	https://www.scopus.com/inward/record.uri?eid=2-s2.0-84978775161&doi=10.3201%2feid2208.151885&partnerID=40&md5=33cbefc8d794eb87207b3c21056361a6	Article	Final	All Open Access, Gold, Green	Scopus	2-s2.0-84978775161
Brant, H.L., Ewers, R.M., Vythilingam, I., Drakeley, C., Benedick, S., Mumford, J.D.	56083291100;56821362600;7004056456;7003491251;6507649982;55225212900;	Vertical stratification of adult mosquitoes (Diptera: Culicidae) within a tropical rainforest in Sabah, Malaysia	2016	Malaria Journal	15	1	370				19	10.1186/s12936-016-1416-1	https://www.scopus.com/inward/record.uri?eid=2-s2.0-84978700563&doi=10.1186%2fs12936-016-1416-1&partnerID=40&md5=2ec856213b67bc88e8115fde724b1328	Article	Final	All Open Access, Gold, Green	Scopus	2-s2.0-84978700563
Bird, E.M., Parameswaran, U., William, T., Khoo, T.M., Grigg, M.J., Aziz, A., Marfurt, J., Yeo, T.W., Auburn, S., Anstey, N.M., Barber, B.E.	56185203800;36157263400;39162219900;55891510000;55507854900;56185702600;23009540000;14047528200;25521147500;57194126992;36561132900;	Transfusion-transmitted severe Plasmodium knowlesi malaria in a splenectomized patient with beta-thalassaemia major in Sabah, Malaysia: A case report	2016	Malaria Journal	15	1	357				9	10.1186/s12936-016-1398-z	https://www.scopus.com/inward/record.uri?eid=2-s2.0-84978771871&doi=10.1186%2fs12936-016-1398-z&partnerID=40&md5=0b3c2e2bf8c70584a4e4704b3b3b3f45	Article	Final	All Open Access, Gold, Green	Scopus	2-s2.0-84978771871
Özbilgin, A., Çavuş, I., Yildirim, A., Gündüz, C.	6602284943;56204957900;57191827786;6603599022;	The first monkey malaria in Turkey: A case of plasmodium knowlesi [Tiirkiye'deki ilk Maymun Sitmasi: Bir Plasmodium knowlesi Olgusu]	2016	Mikrobiyoloji Bulteni	50	3		484	490		4	10.5578/mb.27788	https://www.scopus.com/inward/record.uri?eid=2-s2.0-84994021939&doi=10.5578%2fmb.27788&partnerID=40&md5=b7f290198be6de8140a2a19ef22aee36	Article	Final	All Open Access, Green	Scopus	2-s2.0-84994021939
De Silva, J.R., Lau, Y.-L., Fong, M.-Y.	56373504000;7201403323;55664916300;	Expression and evaluation of recombinant plasmodium knowlesi merozoite surface protein-3 (MSP-3) for detection of human malaria	2016	PLoS ONE	11	7	e0158998				3	10.1371/journal.pone.0158998	https://www.scopus.com/inward/record.uri?eid=2-s2.0-84978764135&doi=10.1371%2fjournal.pone.0158998&partnerID=40&md5=e1be4be8e760550076bbcc26fd95fe62	Article	Final	All Open Access, Gold, Green	Scopus	2-s2.0-84978764135
Britton, S., Cheng, Q., Grigg, M.J., William, T., Anstey, N.M., McCarthy, J.S.	54413904100;7202918026;55507854900;39162219900;57194126992;55649177700;	A sensitive, colorimetric, high-throughput loop-mediated isothermal amplification assay for the detection of plasmodium Knowlesi	2016	American Journal of Tropical Medicine and Hygiene	95	1		120	122		14	10.4269/ajtmh.15-0670	https://www.scopus.com/inward/record.uri?eid=2-s2.0-84977663240&doi=10.4269%2fajtmh.15-0670&partnerID=40&md5=c6d308cc8828c06b40060c4efeca95f1	Article	Final	All Open Access, Green	Scopus	2-s2.0-84977663240
Moon, R.W., Sharaf, H., Hastings, C.H., Ho, Y.S., Nair, M.B., Rchiad, Z., Knuepfer, E., Ramaprasad, A., Mohring, F., Amir, A., Yusuf, N.A., Hall, J., Almond, N., Lau, Y.L., Pain, A., Blackman, M.J., Holder, A.A.	9635670600;55340453200;57190022159;23973180600;56226411600;56623157600;6508022776;54881687900;56013117100;55628592000;56638008300;55483906100;35560340800;7201403323;7004341451;7102787691;16215359300;	Normocyte-binding protein required for human erythrocyte invasion by the zoonotic malaria parasite Plasmodium knowlesi	2016	Proceedings of the National Academy of Sciences of the United States of America	113	26		7231	7236		35	10.1073/pnas.1522469113	https://www.scopus.com/inward/record.uri?eid=2-s2.0-84976529072&doi=10.1073%2fpnas.1522469113&partnerID=40&md5=68c97a922015b28227399871ae64cbf0	Article	Final	All Open Access, Bronze, Green	Scopus	2-s2.0-84976529072
Lau, Y.-L., Lee, W.-C., Chen, J., Zhong, Z., Jian, J., Amir, A., Cheong, F.-W., Sum, J.-S., Fong, M.-Y.	7201403323;55613070200;57190128562;57190130734;56567564600;55628592000;47961756600;55630804900;55664916300;	Draft genomes of Anopheles cracens and Anopheles maculatus: Comparison of simian malaria and human malaria vectors in peninsular Malaysia	2016	PLoS ONE	11	6	e0157893				1	10.1371/journal.pone.0157893	https://www.scopus.com/inward/record.uri?eid=2-s2.0-84977552036&doi=10.1371%2fjournal.pone.0157893&partnerID=40&md5=b0e90d29fe9d531cc7e609b6b9a0cd99	Article	Final	All Open Access, Gold, Green	Scopus	2-s2.0-84977552036
Grigg, M.J., William, T., Menon, J., Barber, B.E., Wilkes, C.S., Rajahram, G.S., Edstein, M.D., Auburn, S., Price, R.N., Yeo, T.W., Anstey, N.M.	55507854900;39162219900;57185192700;36561132900;56572449700;42161938700;57191783593;25521147500;55544802200;14047528200;57194126992;	Efficacy of artesunate-mefloquine for chloroquine-resistant plasmodium vivax malaria in Malaysia: An open-label, randomized, controlled trial	2016	Clinical Infectious Diseases	62	11		1403	1411		30	10.1093/cid/ciw121	https://www.scopus.com/inward/record.uri?eid=2-s2.0-84971524617&doi=10.1093%2fcid%2fciw121&partnerID=40&md5=d4ca2240e4c6152aaea50424d29fdf4c	Article	Final	All Open Access, Hybrid Gold, Green	Scopus	2-s2.0-84971524617
Govindasamy, G., Barber, B.E., Ghani, S.A., William, T., Grigg, M.J., Borooah, S., Dhillon, B., Dondorp, A.M., Yeo, T.W., Anstey, N.M., Maude, R.J.	57189518096;36561132900;36162316000;39162219900;55507854900;15922456600;57219609097;35462577600;14047528200;57194126992;25625222500;	Retinal Changes in Uncomplicated and Severe Plasmodium knowlesi Malaria	2016	Journal of Infectious Diseases	213	9		1476	1482		6	10.1093/infdis/jiv746	https://www.scopus.com/inward/record.uri?eid=2-s2.0-84971667854&doi=10.1093%2finfdis%2fjiv746&partnerID=40&md5=66f3264940a4cfc1bbcd01549be278dc	Article	Final	All Open Access, Green	Scopus	2-s2.0-84971667854
Fong, M.Y., Rashdi, S.A.A., Yusof, R., Lau, Y.L.	55664916300;56538628600;56139618400;7201403323;	Genetic diversity, natural selection and haplotype grouping of Plasmodium knowlesi gamma protein region II (PkγRII): Comparison with the Duffy binding protein (PkDBPαRII)	2016	PLoS ONE	11	5	e0155627				3	10.1371/journal.pone.0155627	https://www.scopus.com/inward/record.uri?eid=2-s2.0-84970967240&doi=10.1371%2fjournal.pone.0155627&partnerID=40&md5=ba0ee1aeffb89f3129ee8679d7f0749e	Article	Final	All Open Access, Gold, Green	Scopus	2-s2.0-84970967240
Ahmed, M.A., Fong, M.Y., Lau, Y.L., Yusof, R.	55931199300;55664916300;7201403323;56139618400;	Clustering and genetic differentiation of the normocyte binding protein (nbpxa) of Plasmodium knowlesi clinical isolates from Peninsular Malaysia and Malaysia Borneo	2016	Malaria Journal	15	1	241				18	10.1186/s12936-016-1294-6	https://www.scopus.com/inward/record.uri?eid=2-s2.0-84964664556&doi=10.1186%2fs12936-016-1294-6&partnerID=40&md5=325b4f4425d3881f5d57297fe3ee8965	Article	Final	All Open Access, Gold, Green	Scopus	2-s2.0-84964664556
Amir, A., Russell, B., Liew, J.W.K., Moon, R.W., Fong, M.Y., Vythilingam, I., Subramaniam, V., Snounou, G., Lau, Y.L.	55628592000;55573098400;56708267600;9635670600;55664916300;7004056456;24785346000;7005628797;7201403323;	Invasion characteristics of a Plasmodium knowlesi line newly isolated from a human	2016	Scientific Reports	6		24623				12	10.1038/srep24623	https://www.scopus.com/inward/record.uri?eid=2-s2.0-84964425014&doi=10.1038%2fsrep24623&partnerID=40&md5=30a228aebceb1cbe969bb6fc743f00e0	Article	Final	All Open Access, Gold, Green	Scopus	2-s2.0-84964425014
Mason Dentinger, R.	56803889900;	Patterns of Infection and Patterns of Evolution: How a Malaria Parasite Brought “Monkeys and Man” Closer Together in the 1960s	2016	Journal of the History of Biology	49	2		359	395		6	10.1007/s10739-015-9421-8	https://www.scopus.com/inward/record.uri?eid=2-s2.0-84940178165&doi=10.1007%2fs10739-015-9421-8&partnerID=40&md5=ac31222bb04b05a5c53f89dcb9e23a30	Article	Final	All Open Access, Hybrid Gold	Scopus	2-s2.0-84940178165
Grigg, M.J., Barber, B.E., Marfurt, J., Imwong, M., William, T., Bird, E., Piera, K.A., Aziz, A., Boonyuen, U., Drakeley, C.J., Cox, J., White, N.J., Cheng, Q., Yeo, T.W., Auburn, S., Anstey, N.M.	55507854900;36561132900;23009540000;6602786069;39162219900;56185203800;24077062800;56185702600;55992803300;7003491251;7404022414;7401767314;7202918026;14047528200;25521147500;57194126992;	Dihydrofolate-reductase mutations in plasmodium knowlesi appear unrelated to selective drug pressure from putative human-to-human transmission in Sabah, Malaysia	2016	PLoS ONE	11	3	e0149519				6	10.1371/journal.pone.0149519	https://www.scopus.com/inward/record.uri?eid=2-s2.0-84962243417&doi=10.1371%2fjournal.pone.0149519&partnerID=40&md5=40cff1e73e6a03bf9611dda6ca330825	Article	Final	All Open Access, Gold, Green	Scopus	2-s2.0-84962243417
Razak, M.R.M.A., Sastu, U.R., Norahmad, N.A., Abdu-Karim, A., Muhammad, A., Muniandy, P.K., Jelip, J., Rundi, C., Imwong, M., Mudin, R.N., Abdullah, N.R.	56285735400;57096090600;55043221700;57188663430;57188669399;55683321800;57196175491;36028957300;6602786069;56469747600;53163173700;	Genetic diversity of plasmodium falciparum populations in malaria declining areas of Sabah, East Malaysia	2016	PLoS ONE	11	3	e0152415				32	10.1371/journal.pone.0152415	https://www.scopus.com/inward/record.uri?eid=2-s2.0-84962159027&doi=10.1371%2fjournal.pone.0152415&partnerID=40&md5=9e78305ea6bd2bd302c47198594dde6c	Article	Final	All Open Access, Gold, Green	Scopus	2-s2.0-84962159027
Britton, S., Cheng, Q., Grigg, M.J., Poole, C.B., Pasay, C., William, T., Fornace, K., Anstey, N.M., Sutherland, C.J., Drakeley, C., McCarthy, J.S.	54413904100;7202918026;55507854900;7202056988;13404028000;39162219900;24472918000;57194126992;7102816903;7003491251;55649177700;	Sensitive Detection of Plasmodium vivax Using a High-Throughput, Colourimetric Loop Mediated Isothermal Amplification (HtLAMP) Platform: A Potential Novel Tool for Malaria Elimination	2016	PLoS Neglected Tropical Diseases	10	2	e0004443				28	10.1371/journal.pntd.0004443	https://www.scopus.com/inward/record.uri?eid=2-s2.0-84959290432&doi=10.1371%2fjournal.pntd.0004443&partnerID=40&md5=06d10156e11e37a633e564fd6adc9a31	Article	Final	All Open Access, Gold, Green	Scopus	2-s2.0-84959290432
Rawa, M.S.A., Fong, M.-Y., Lau, Y.-L.	57219403528;55664916300;7201403323;	Genetic diversity and natural selection in the rhoptry-associated protein 1 (RAP-1) of recent Plasmodium knowlesi clinical isolates from Malaysia	2016	Malaria Journal	15	1	62				7	10.1186/s12936-016-1127-7	https://www.scopus.com/inward/record.uri?eid=2-s2.0-84961959065&doi=10.1186%2fs12936-016-1127-7&partnerID=40&md5=e6fd31a845d943fbba8225edc4a881b6	Article	Final	All Open Access, Gold, Green	Scopus	2-s2.0-84961959065
Sastu, U.R., Abdullah, N.R., Norahmad, N.A., Saat, M.N.F., Muniandy, P.K., Jelip, J., Tikuson, M., Yusof, N., Sidek, H.M.	57096090600;53163173700;55043221700;57095800500;55683321800;57196175491;57096045400;57095562900;35794813600;	Mutations of pvdhfr and pvdhps genes in vivax endemic-malaria areas in Kota Marudu and Kalabakan, Sabah	2016	Malaria Journal	15	1	63				5	10.1186/s12936-016-1109-9	https://www.scopus.com/inward/record.uri?eid=2-s2.0-84957088823&doi=10.1186%2fs12936-016-1109-9&partnerID=40&md5=491267bf6397f17091eb701648bfc95d	Article	Final	All Open Access, Gold, Green	Scopus	2-s2.0-84957088823
Lau, Y.-L., Lai, M.-Y., Fong, M.-Y., Jelip, J., Mahmud, R.	7201403323;56471176700;55664916300;57196175491;57196175572;	Loop-mediated isothermal amplification assay for identification of five human plasmodium species in Malaysia	2016	American Journal of Tropical Medicine and Hygiene	94	2		336	339		37	10.4269/ajtmh.15-0569	https://www.scopus.com/inward/record.uri?eid=2-s2.0-84957662353&doi=10.4269%2fajtmh.15-0569&partnerID=40&md5=ab79c03e63104cc7bc67ebdf88fefa6c	Article	Final	All Open Access, Hybrid Gold, Green	Scopus	2-s2.0-84957662353
Grigg, M.J., William, T., Menon, J., Dhanaraj, P., Barber, B.E., Wilkes, C.S., von Seidlein, L., Rajahram, G.S., Pasay, C., McCarthy, J.S., Price, R.N., Anstey, N.M., Yeo, T.W.	55507854900;39162219900;57185192700;56185173900;36561132900;56572449700;7003391764;42161938700;13404028000;55649177700;55544802200;57194126992;57203201029;	Artesunate-mefloquine versus chloroquine for treatment of uncomplicated Plasmodium knowlesi malaria in Malaysia (ACT KNOW): An open-label, randomised controlled trial	2016	The Lancet Infectious Diseases	16	2		180	188		33	10.1016/S1473-3099(15)00415-6	https://www.scopus.com/inward/record.uri?eid=2-s2.0-84957441247&doi=10.1016%2fS1473-3099%2815%2900415-6&partnerID=40&md5=1fb889e0732cdeb9190b2fab9048651e	Article	Final	All Open Access, Green	Scopus	2-s2.0-84957441247
Fornace, K.M., Abidin, T.R., Alexander, N., Brock, P., Grigg, M.J., Murphy, A., William, T., Menon, J., Drakeley, C.J., Cox, J.	24472918000;57070301200;7203015251;55258328500;55507854900;57069509500;39162219900;57185192700;7003491251;7404022414;	Association between landscape factors and spatial patterns of Plasmodium knowlesi infections in Sabah, Malaysia	2016	Emerging Infectious Diseases	22	2		201	208		79	10.3201/eid2202.150656	https://www.scopus.com/inward/record.uri?eid=2-s2.0-84955126372&doi=10.3201%2feid2202.150656&partnerID=40&md5=f178ef51345b58387888b5a932c3cdb0	Article	Final	All Open Access, Gold, Green	Scopus	2-s2.0-84955126372
Liew, J.W.K., Mahmud, R., Tan, L.H., Lau, Y.L.	56708267600;57196175572;7402233234;7201403323;	Diagnosis of an imported Plasmodium ovale wallikeri infection in Malaysia	2016	Malaria Journal	15	1	8				4	10.1186/s12936-015-1070-z	https://www.scopus.com/inward/record.uri?eid=2-s2.0-84953268510&doi=10.1186%2fs12936-015-1070-z&partnerID=40&md5=d727e0b7159e664629fd7f08564eacb4	Article	Final	All Open Access, Gold, Green	Scopus	2-s2.0-84953268510
Jiram, A.I., Hisam, S., Reuben, H., Husin, S.Z., Roslan, A., Wan Ismail, W.R.	26435948500;56079852100;57194324007;57194978193;57214341505;57212103045;	Submicroscopic evidence of the simian malaria parasite, Plasmodium Knowlesi, in an orang asli community	2016	Southeast Asian Journal of Tropical Medicine and Public Health	47	4		591	599		6		https://www.scopus.com/inward/record.uri?eid=2-s2.0-85024492583&partnerID=40&md5=8177fb0e14030b23e17cd08170b932be	Article	Final		Scopus	2-s2.0-85024492583
Rajahram, G.S., Barber, B.E., William, T., Grigg, M.J., Menon, J., Yeo, T.W., Anstey, N.M.	42161938700;36561132900;39162219900;55507854900;57185192700;57203201029;57194126992;	Falling Plasmodium knowlesi Malaria Death Rate among Adults despite Rising Incidence, Sabah, Malaysia, 2010-2014	2016	Emerging infectious diseases	22	1		41	48		41	10.3201/eid2201.151305	https://www.scopus.com/inward/record.uri?eid=2-s2.0-85016520803&doi=10.3201%2feid2201.151305&partnerID=40&md5=23f69a3543eeac4240a9a84f9dd0b2aa	Article	Final	All Open Access, Gold, Green	Scopus	2-s2.0-85016520803
Kon, C.M.L., Labadin, J.	55972143700;24724680300;	Generic reaction-diffusion model for transmission of mosquito-borne diseases: Results of simulation with actual cases	2016	Proceedings - 30th European Conference on Modelling and Simulation, ECMS 2016				93	99		1	10.7148/2016-0093	https://www.scopus.com/inward/record.uri?eid=2-s2.0-84978643591&doi=10.7148%2f2016-0093&partnerID=40&md5=cbbde2196dec4c11d6231f0a56f346b2	Conference Paper	Final		Scopus	2-s2.0-84978643591
Stanis, C.S., Song, B.K., Chua, T.H., Lau, Y.L., Jelip, J.	57044577900;15037604700;7101702943;7201403323;57196175491;	Evaluation of new multiplex PCR primers for the identification of Plasmodium species found in Sabah, Malaysia	2016	Turkish Journal of Medical Sciences	46	1		207	218		11	10.3906/sag-1411-114	https://www.scopus.com/inward/record.uri?eid=2-s2.0-84953750007&doi=10.3906%2fsag-1411-114&partnerID=40&md5=a5f45924c62868ea87ffb63cbac61797	Article	Final	All Open Access, Bronze, Green	Scopus	2-s2.0-84953750007
Othman, N., Basuni, M., Muhi, J., Miswan, N., Noordin, R.	36468976300;36467978700;23568567900;37029048700;6602523677;	Soil-transmitted helminth infections among malaria patients determined by microscopy and real-time PCR methods at two district hospitals in Sarawak, Malaysia	2015	Tropical Biomedicine	32	4		710	716		1		https://www.scopus.com/inward/record.uri?eid=2-s2.0-84953871576&partnerID=40&md5=c5cde3822d76d671c433e008e7c3c2fa	Article	Final		Scopus	2-s2.0-84953871576
Khaw, L.T., Leerach, N., Yap, N.J., Jaturas, N., Mahboob, T., Tan, T.C., Dungca, J.Z., LosBaños, Z.D., Sitthisak, S., Chow, S.C., Lim, Y.A.L., Sawangjaroen, N., Wiart, C., Nissapatorn, V.	37081247100;56458808500;55330506400;56845745600;57045806100;8934053100;24922608100;57046020700;6504430142;55425825600;13105602900;6507065549;6602175578;13104888100;	A preliminary screening of potentially antimalarial plants against Plasmodium falciparum in vitro	2015	Tropical Biomedicine	32	4		676	683		1		https://www.scopus.com/inward/record.uri?eid=2-s2.0-84953856442&partnerID=40&md5=79217153d141c8832d8f966602c79596	Article	Final		Scopus	2-s2.0-84953856442
Zainudin, N.S., Othman, N., Muhi, J., Sani, A.A.A., Noordin, R.	37029231100;36468976300;23568567900;55621899100;6602523677;	Mature erythrocyte surface antigen protein identified in the serum of plasmodium falciparum-infected patients	2015	American Journal of Tropical Medicine and Hygiene	93	6		1268	1273			10.4269/ajtmh.15-0333	https://www.scopus.com/inward/record.uri?eid=2-s2.0-84949660240&doi=10.4269%2fajtmh.15-0333&partnerID=40&md5=1be67421025205a6648420bae9305017	Article	Final	All Open Access, Bronze, Green	Scopus	2-s2.0-84949660240
Baba, M.S., Zin, N.M., Hassan, Z.A.A., Latip, J., Pethick, F., Hunter, I.S., Edrada-Ebel, R.A., Herron, P.R.	56942147900;18039045200;56104179800;12239860300;55359754600;7101836943;6604049741;7004012065;	In vivo antimalarial activity of the endophytic actinobacteria, Streptomyces SUK 10	2015	Journal of Microbiology	53	12		847	855		16	10.1007/s12275-015-5076-6	https://www.scopus.com/inward/record.uri?eid=2-s2.0-84949212936&doi=10.1007%2fs12275-015-5076-6&partnerID=40&md5=048834648516ad114e0fd515ab324f54	Article	Final	All Open Access, Green	Scopus	2-s2.0-84949212936
Fong, M.Y., Wong, S.S., Silva, J.R.D., Lau, Y.L.	55664916300;56875056000;56875087600;7201403323;	Genetic polymorphism in domain I of the apical membrane antigen-1 among Plasmodium knowlesi clinical isolates from Peninsular Malaysia	2015	Acta Tropica	152			145	150		7	10.1016/j.actatropica.2015.09.009	https://www.scopus.com/inward/record.uri?eid=2-s2.0-84942515329&doi=10.1016%2fj.actatropica.2015.09.009&partnerID=40&md5=9382478f290a38eac45d0142ba0afcf5	Article	Final		Scopus	2-s2.0-84942515329
Britton, S., Cheng, Q., Sutherland, C.J., McCarthy, J.S.	54413904100;7202918026;7102816903;55649177700;	A simple, high-throughput, colourimetric, field applicable loop-mediated isothermal amplification (HtLAMP) assay for malaria elimination	2015	Malaria Journal	14	1	335				28	10.1186/s12936-015-0848-3	https://www.scopus.com/inward/record.uri?eid=2-s2.0-84940488194&doi=10.1186%2fs12936-015-0848-3&partnerID=40&md5=64de322fa7cf16682f79339c62aa6fb1	Article	Final	All Open Access, Gold, Green	Scopus	2-s2.0-84940488194
Chua, K.H., Lim, S.C., Ng, C.C., Lee, P.C., Lim, Y.A.L., Lau, T.P., Chai, H.C.	24491591600;56937426500;57217770098;55329681800;13105602900;26532902700;26663844200;	Development of High Resolution Melting Analysis for the Diagnosis of Human Malaria	2015	Scientific Reports	5		15671				26	10.1038/srep15671	https://www.scopus.com/inward/record.uri?eid=2-s2.0-84945916380&doi=10.1038%2fsrep15671&partnerID=40&md5=e4b080d9359f2d416d0816743e31ad99	Article	Final	All Open Access, Gold, Green	Scopus	2-s2.0-84945916380
Assefa, S., Lim, C., Preston, M.D., Duffy, C.W., Nair, M.B., Adroub, S.A., Kadir, K.A., Goldberg, J.M., Neafsey, D.E., Divis, P., Clark, T.G., Duraisingh, M.T., Conway, D.J., Pain, A., Singh, B.	49660959700;55639811500;55490083900;37012040700;56226411600;55316911900;56606017500;55574244430;6507104012;26030390700;7403216793;6603822639;7102790706;7004341451;55316249600;	Population genomic structure and adaptation in the zoonotic malaria parasite Plasmodium knowlesi	2015	Proceedings of the National Academy of Sciences of the United States of America	112	42		13027	13032		50	10.1073/pnas.1509534112	https://www.scopus.com/inward/record.uri?eid=2-s2.0-84947207193&doi=10.1073%2fpnas.1509534112&partnerID=40&md5=306fce682965a29a6f26dec0331965d1	Article	Final	All Open Access, Bronze, Green	Scopus	2-s2.0-84947207193
Wong, M.L., Chua, T.H., Leong, C.S., Khaw, L.T., Fornace, K., Wan-Sulaiman, W.-Y., William, T., Drakeley, C., Ferguson, H.M., Vythilingam, I.	56399877700;7101702943;55369634600;37081247100;24472918000;57190803495;39162219900;7003491251;7103282401;7004056456;	Seasonal and Spatial Dynamics of the Primary Vector of Plasmodium knowlesi within a Major Transmission Focus in Sabah, Malaysia	2015	PLoS Neglected Tropical Diseases	9	10	e0004135				49	10.1371/journal.pntd.0004135	https://www.scopus.com/inward/record.uri?eid=2-s2.0-84955089020&doi=10.1371%2fjournal.pntd.0004135&partnerID=40&md5=6d4604ec72e5d2703c8762b178e7fc10	Article	Final	All Open Access, Gold, Green	Scopus	2-s2.0-84955089020
Akter, R., Vythilingam, I., Khaw, L.T., Qvist, R., Lim, Y.A.-L., Sitam, F.T., Venugopalan, B., Sekaran, S.D.	56884405200;7004056456;37081247100;6602250964;13105602900;55894691000;8279089200;57203913156;	Simian malaria in wild macaques: first report from Hulu Selangor district, Selangor, Malaysia	2015	Malaria Journal	14	1	386				22	10.1186/s12936-015-0856-3	https://www.scopus.com/inward/record.uri?eid=2-s2.0-84946481139&doi=10.1186%2fs12936-015-0856-3&partnerID=40&md5=963ba7f7bb10c455f59cc0bc83701f14	Article	Final	All Open Access, Gold, Green	Scopus	2-s2.0-84946481139
Ley, B., Luter, N., Espino, F.E., Devine, A., Kalnoky, M., Lubell, Y., Thriemer, K., Baird, J.K., Poirot, E., Conan, N., Kheong, C.C., Dysoley, L., Khan, W.A., Dion-Berboso, A.G., Bancone, G., Hwang, J., Kumar, R., Price, R.N., Von Seidlein, L., Domingo, G.J.	55004117400;56872842100;6603136775;35573080400;55826471700;23489750500;22982020800;15921267800;55988428500;57223093643;55232483500;16028254300;7102106510;55208195800;23479268200;35067936600;56872109900;55544802200;7003391764;6602132568;	The challenges of introducing routine G6PD testing into radical cure: A workshop report	2015	Malaria Journal	14	1	377				35	10.1186/s12936-015-0896-8	https://www.scopus.com/inward/record.uri?eid=2-s2.0-84942421382&doi=10.1186%2fs12936-015-0896-8&partnerID=40&md5=a19c5d8bfbf2a985e1cdf70d6d23ad48	Article	Final	All Open Access, Gold, Green	Scopus	2-s2.0-84942421382
Fong, M.Y., Ahmed, M.A., Wong, S.S., Lau, Y.L., Sitam, F.	55664916300;55931199300;56875056000;7201403323;55894691000;	Genetic diversity and natural selection of the Plasmodium knowlesi circumsporozoite protein nonrepeat regions	2015	PLoS ONE	10	9	e0137734				13	10.1371/journal.pone.0137734	https://www.scopus.com/inward/record.uri?eid=2-s2.0-84945379764&doi=10.1371%2fjournal.pone.0137734&partnerID=40&md5=dba9842f29abe7cd9911a3f38d5b06e2	Article	Final	All Open Access, Gold, Green	Scopus	2-s2.0-84945379764
Sermwittayawong, N., Nishibuchi, M., Sawangjaroen, N., Vuddhakul, V.	54953308700;7005196276;6507065549;6602957664;	CHARACTERIZATION OF MALARIA INFECTION AT TWO BORDER AREAS OF THAILAND ADJOINING WITH MYANMAR AND MALAYSIA	2015	The Southeast Asian journal of tropical medicine and public health	46	4		551	557				https://www.scopus.com/inward/record.uri?eid=2-s2.0-84979854772&partnerID=40&md5=c39d37aa4f995c3fd19a8cc10be4cae1	Article	Final		Scopus	2-s2.0-84979854772
Millar, S.B., Cox-Singh, J.	56572335500;6602114768;	Human infections with Plasmodium knowlesi-zoonotic malaria	2015	Clinical Microbiology and Infection	21	7		640	648		37	10.1016/j.cmi.2015.03.017	https://www.scopus.com/inward/record.uri?eid=2-s2.0-84930822718&doi=10.1016%2fj.cmi.2015.03.017&partnerID=40&md5=7919f057952031cbef2e936d9c231d73	Review	Final	All Open Access, Bronze	Scopus	2-s2.0-84930822718
Hotez, P.J., Bottazzi, M.E., Strych, U., Chang, L.-Y., Lim, Y.A.L., Goodenow, M.M., AbuBakar, S.	7004958298;6603937133;6602996116;26662737400;13105602900;7003689214;56573017200;	Neglected Tropical Diseases among the Association of Southeast Asian Nations (ASEAN): Overview and Update	2015	PLoS Neglected Tropical Diseases	9	4	e0003575			15	67	10.1371/journal.pntd.0003575	https://www.scopus.com/inward/record.uri?eid=2-s2.0-84929462546&doi=10.1371%2fjournal.pntd.0003575&partnerID=40&md5=a85743a62ac29b129bda38875bde8fd6	Review	Final	All Open Access, Gold, Green	Scopus	2-s2.0-84929462546
Ivanova, K., Zehtindjiev, P., Mariaux, J., Georgiev, B.B.	55786403200;14014403000;6603691245;7005777527;	Genetic diversity of avian haemosporidians in Malaysia: Cytochrome b lineages of the genera Plasmodium and Haemoproteus (Haemosporida) from Selangor	2015	Infection, Genetics and Evolution	31			33	39		12	10.1016/j.meegid.2015.01.004	https://www.scopus.com/inward/record.uri?eid=2-s2.0-84921473870&doi=10.1016%2fj.meegid.2015.01.004&partnerID=40&md5=4a33fa3a38954773e55b7e36dc51387a	Article	Final		Scopus	2-s2.0-84921473870
Chen, Y., Chan, C.K., Kerishnan, J.P., Lau, Y.L., Wong, Y.-L., Gopinath, S.C.B.	36645529800;56553514500;56374373900;7201403323;56373019300;7006558013;	Identification of circulating biomarkers in sera of Plasmodium knowlesi-infected malaria patients - comparison against Plasmodium vivax infection	2015	BMC Infectious Diseases	15	1	49				10	10.1186/s12879-015-0786-2	https://www.scopus.com/inward/record.uri?eid=2-s2.0-84924911145&doi=10.1186%2fs12879-015-0786-2&partnerID=40&md5=5febfd2c75cb2ae82bba2e5fff2251e9	Article	Final	All Open Access, Gold, Green	Scopus	2-s2.0-84924911145
Fornace, K.M., Nuin, N.A., Betson, M., Grigg, M.J., William, T., Anstey, N.M., Yeo, T.W., Cox, J., Ying, L.T., Drakeley, C.J.	24472918000;57127240900;35558172600;55507854900;39162219900;57194126992;14047528200;7404022414;54881211200;7003491251;	Asymptomatic and submicroscopic carriage of plasmodium knowlesi malaria in household and community members of clinical cases in sabah, Malaysia	2015	Journal of Infectious Diseases	212	11		784	787		35	10.1093/infdis/jiv475	https://www.scopus.com/inward/record.uri?eid=2-s2.0-84958592196&doi=10.1093%2finfdis%2fjiv475&partnerID=40&md5=27b5e7a09d0cd603f4a4de3f74617923	Article	Final	All Open Access, Bronze, Green	Scopus	2-s2.0-84958592196
Ismail, I., Linatoc, A.C., Mohamed, M., Tokiman, L.	57014502000;54888614000;7201586274;57015518500;	Documentation of medicinal plants traditionally used by the Jakun people of Endau-Rompin (PETA) for treatments of malaria-like symptoms	2015	Jurnal Teknologi	77	31		63	69		5	10.11113/jt.v77.6908	https://www.scopus.com/inward/record.uri?eid=2-s2.0-84951116065&doi=10.11113%2fjt.v77.6908&partnerID=40&md5=aa5881ce22827007df747b86c3112a2c	Article	Final		Scopus	2-s2.0-84951116065
Divis, P.C.S., Singh, B., Anderios, F., Hisam, S., Matusop, A., Kocken, C.H., Assefa, S.A., Duffy, C.W., Conway, D.J.	26030390700;55316249600;24765876100;56079852100;7801327030;6701750680;49660959700;37012040700;7102790706;	Admixture in Humans of Two Divergent Plasmodium knowlesi Populations Associated with Different Macaque Host Species	2015	PLoS Pathogens	11	5	e1004888			17	50	10.1371/journal.ppat.1004888	https://www.scopus.com/inward/record.uri?eid=2-s2.0-84930367104&doi=10.1371%2fjournal.ppat.1004888&partnerID=40&md5=40fa8838a72aaeb2e67641c60c6f8a00	Article	Final	All Open Access, Gold, Green	Scopus	2-s2.0-84930367104
Waugh, S.	56611601300;	Apropos: Plasmodium knowlesi malaria an emerging public health problem in Hulu Selangor, Selangor, Malaysia (2009-2013): Epidemiologic and entomologic analysis	2015	Parasites and Vectors	8	1	79				1	10.1186/s13071-015-0694-8	https://www.scopus.com/inward/record.uri?eid=2-s2.0-84928728625&doi=10.1186%2fs13071-015-0694-8&partnerID=40&md5=7682d28f977257a6bd3d3c255bebd676	Article	Final	All Open Access, Gold, Green	Scopus	2-s2.0-84928728625
Barber, B.E., Bird, E., Wilkes, C.S., William, T., Grigg, M.J., Paramaswaran, U., Menon, J., Jelip, J., Yeo, T.W., Anstey, N.M.	36561132900;56185203800;56572449700;39162219900;55507854900;56595096100;57185192700;57196175491;14047528200;57194126992;	Plasmodium knowlesi malaria during pregnancy	2015	Journal of Infectious Diseases	211	7		1104	1110		9	10.1093/infdis/jiu562	https://www.scopus.com/inward/record.uri?eid=2-s2.0-84927722382&doi=10.1093%2finfdis%2fjiu562&partnerID=40&md5=219d2ccecb135581e8021fc01027ef1f	Conference Paper	Final	All Open Access, Bronze, Green	Scopus	2-s2.0-84927722382
Fong, M.-Y., Rashdi, S.A.A., Yusof, R., Lau, Y.-L.	55664916300;56538628600;56139618400;7201403323;	Distinct genetic difference between the Duffy binding protein (PkDBPαII) of Plasmodium knowlesi clinical isolates from North Borneo and Peninsular Malaysia	2015	Malaria Journal	14	1	91				8	10.1186/s12936-015-0610-x	https://www.scopus.com/inward/record.uri?eid=2-s2.0-84924186559&doi=10.1186%2fs12936-015-0610-x&partnerID=40&md5=1356b16579763bcc1522ff295c9ec55e	Article	Final	All Open Access, Gold, Green	Scopus	2-s2.0-84924186559
Lee, P.C., Chong, E.T.J., Anderios, F., Lim, Y.A., Chew, C.H., Chua, K.H.	55329681800;56012753800;24765876100;13105602900;22233710700;24491591600;	Molecular detection of human Plasmodium species in Sabah using PlasmoNex™ multiplex PCR and hydrolysis probes real-time PCR	2015	Malaria Journal	14	1	542				17	10.1186/s12936-015-0542-5	https://www.scopus.com/inward/record.uri?eid=2-s2.0-84924032700&doi=10.1186%2fs12936-015-0542-5&partnerID=40&md5=e8a13d2df01c48aec67dae3c0bc4cdfc	Article	Final	All Open Access, Gold, Green	Scopus	2-s2.0-84924032700
Mohd Abd Razak, M.R., Afzan, A., Ali, R., Amir Jalaluddin, N.F., Wasiman, M.I., Shiekh Zahari, S.H., Abdullah, N.R., Ismail, Z.	56541685400;39560989000;56540756800;56541611900;56419823300;56541745100;53163173700;7003288464;	Effect of selected local medicinal plants on the asexual blood stage of chloroquine resistant Plasmodium falciparum	2014	BMC Complementary and Alternative Medicine	14	1	492				26	10.1186/1472-6882-14-492.	https://www.scopus.com/inward/record.uri?eid=2-s2.0-84924288044&doi=10.1186%2f1472-6882-14-492.&partnerID=40&md5=a990307a1c060555fb7dcfda2eaa6723	Article	Final		Scopus	2-s2.0-84924288044
Ahmad, A.F., Ngui, R., Muhammad Aidil, R., Lim, Y.A., Rohela, M.	43861045100;24598021000;56541723200;13105602900;57196175573;	Current status of parasitic infections among Pangkor Island community in Peninsular Malaysia	2014	Tropical biomedicine	31	4		836	843		8		https://www.scopus.com/inward/record.uri?eid=2-s2.0-85003268412&partnerID=40&md5=51f85288843dc3318ac670da9654f85e	Article	Final		Scopus	2-s2.0-85003268412
Srinivasan, V., Mohamed, M., Zakaria, R., Ahmad, A.H., Saleh, R.M.	55363754500;20434065900;6604014879;56424813500;56313602300;	Melatonin and malaria: Therapeutic avenues	2014	Melatonin and Melatonergic Drugs in Clinical Practice	9790000000000			183	192			10.1007/978-81-322-0825-9_12	https://www.scopus.com/inward/record.uri?eid=2-s2.0-84930711524&doi=10.1007%2f978-81-322-0825-9_12&partnerID=40&md5=d6383ec6c1c8905271a33087bc3d7719	Book Chapter	Final		Scopus	2-s2.0-84930711524
Kosuwin, R., Putaporntip, C., Tachibana, H., Jongwutiwes, S.	40261656900;6602369074;7201775430;7004352629;	Spatial variation in genetic diversity and natural selection on the thrombospondin-related adhesive protein locus of Plasmodium vivax(PvTRAP)	2014	PLoS ONE	9	10	e110463				10	10.1371/journal.pone.0110463	https://www.scopus.com/inward/record.uri?eid=2-s2.0-84908191245&doi=10.1371%2fjournal.pone.0110463&partnerID=40&md5=7aaacf9431ef1f9311e82f1d58d2347f	Article	Final	All Open Access, Gold, Green	Scopus	2-s2.0-84908191245
William, T., Jelip, J., Menon, J., Anderios, F., Mohammad, R., Awang Mohammad, T.A., Grigg, M.J., Yeo, T.W., Anstey, N.M., Barber, B.E.	39162219900;57196175491;57185192700;24765876100;56389366900;56389537000;55507854900;14047528200;57194126992;36561132900;	Changing epidemiology of malaria in Sabah, Malaysia: Increasing incidence of Plasmodium knowlesi	2014	Malaria Journal	13	1	390				85	10.1186/1475-2875-13-390	https://www.scopus.com/inward/record.uri?eid=2-s2.0-84908092609&doi=10.1186%2f1475-2875-13-390&partnerID=40&md5=446c6b0caf31fb68c7030b54fee0446c	Article	Final	All Open Access, Gold, Green	Scopus	2-s2.0-84908092609
De Silva, J.R., Lau, Y.L., Fong, M.Y.	56373504000;7201403323;55664916300;	Genotyping of the Duffy blood group among Plasmodium knowlesi-infected patients in Malaysia	2014	PLoS ONE	9	9	e108951				7	10.1371/journal.pone.0108951	https://www.scopus.com/inward/record.uri?eid=2-s2.0-84907546128&doi=10.1371%2fjournal.pone.0108951&partnerID=40&md5=4b5cbc026e2de38f35894b86d72b4bc2	Article	Final	All Open Access, Gold, Green	Scopus	2-s2.0-84907546128
Vythilingam, I., Lim, Y.A.L., Venugopalan, B., Ngui, R., Leong, C.S., Wong, M.L., Khaw, L., Goh, X., Yap, N., Sulaiman, W.Y.W., Jeffery, J., Zawiah, A.G.C.T., Aszlina, I.N., Sharma, R.S.K., Ling, L.Y., Mahmud, R.	7004056456;13105602900;8279089200;24598021000;55369634600;56399877700;37081247100;55350475700;55330506400;57190803495;7101738473;7801340995;56401105600;8565882600;36175995400;57196175572;	Plasmodium knowlesi malaria an emerging public health problem in Hulu Selangor, Selangor, Malaysia (2009-2013): Epidemiologic and entomologic analysis	2014	Parasites and Vectors	7	1	436				42	10.1186/1756-3305-7-436	https://www.scopus.com/inward/record.uri?eid=2-s2.0-84908393791&doi=10.1186%2f1756-3305-7-436&partnerID=40&md5=279430ce87bce4cbf61baa2f3dcc42ea	Article	Final	All Open Access, Gold, Green	Scopus	2-s2.0-84908393791
Yusof, R., Lau, Y.L., Mahmud, R., Fong, M.Y., Jelip, J., Ngian, H.U., Mustakim, S., Mat Hussin, H., Marzuki, N., Mohd Ali, M.	56139618400;7201403323;57196175573;55664916300;57196175491;55831349700;55521073500;56140072200;56139750800;56139459400;	High proportion of knowlesi malaria in recent malaria cases in Malaysia	2014	Malaria Journal	13	1	168				79	10.1186/1475-2875-13-168	https://www.scopus.com/inward/record.uri?eid=2-s2.0-84900472188&doi=10.1186%2f1475-2875-13-168&partnerID=40&md5=0d6709fbdd08127a848c5080db3b4a49	Article	Final	All Open Access, Gold, Green	Scopus	2-s2.0-84900472188
Alias, H., Surin, J., Mahmud, R., Shafie, A., Mohd Zin, J., Mohamad Nor, M., Ibrahim, A.S., Rundi, C.	56123924400;23135795000;57196175572;36704187700;56123879600;56123552700;56124550400;36028957300;	Spatial distribution of malaria in Peninsular Malaysia from 2000 to 2009	2014	Parasites and Vectors	7	1	186				8	10.1186/1756-3305-7-186	https://www.scopus.com/inward/record.uri?eid=2-s2.0-84899659386&doi=10.1186%2f1756-3305-7-186&partnerID=40&md5=fcc102d8ca799095ae0d19f3ec8b7d4e	Review	Final	All Open Access, Gold, Green	Scopus	2-s2.0-84899659386
Fong, M.-Y., Lau, Y.-L., Chang, P.-Y., Anthony, C.N.	55664916300;7201403323;47961675800;47961811000;	Genetic diversity, haplotypes and allele groups of Duffy binding protein (PkDBPαII) of Plasmodium knowlesi clinical isolates from Peninsular Malaysia	2014	Parasites and Vectors	7	1	161				20	10.1186/1756-3305-7-161	https://www.scopus.com/inward/record.uri?eid=2-s2.0-84898439479&doi=10.1186%2f1756-3305-7-161&partnerID=40&md5=177b9030f83728f1c69aee78b89a374d	Article	Final	All Open Access, Gold, Green	Scopus	2-s2.0-84898439479
Mungthin, M., Intanakom, S., Suwandittakul, N., Suida, P., Amsakul, S., Sitthichot, N., Thammapalo, S., Leelayoova, S.	6701374989;54896357200;13806793600;56127125300;55363979600;36997501400;8614911900;6602780621;	Distribution of pfmdr1 polymorphisms in Plasmodium falciparum isolated from Southern Thailand	2014	Malaria Journal	13	1	117				11	10.1186/1475-2875-13-117	https://www.scopus.com/inward/record.uri?eid=2-s2.0-84899129486&doi=10.1186%2f1475-2875-13-117&partnerID=40&md5=a1897f9ad414b4b4973cf6efb5785ffa	Article	Final	All Open Access, Gold, Green	Scopus	2-s2.0-84899129486
Ta, T.H., Hisam, S., Lanza, M., Jiram, A.I., Ismail, N., Rubio, J.M.	56648069000;56079852100;36349400600;26435948500;56080485200;57197648757;	First case of a naturally acquired human infection with Plasmodium cynomolgi	2014	Malaria Journal	13	1	68				120	10.1186/1475-2875-13-68	https://www.scopus.com/inward/record.uri?eid=2-s2.0-84896699981&doi=10.1186%2f1475-2875-13-68&partnerID=40&md5=5ccad92a6feb2372b8a9ed487e7626bc	Article	Final	All Open Access, Gold, Green	Scopus	2-s2.0-84896699981
[No author name available]	[No author id available]	Erratum: A Prospective Comparative Study of Knowlesi, Falciparum, and Vivax Malaria in Sabah, Malaysia: High Proportion With Severe Disease From Plasmodium Knowlesi and Plasmodium Vivax But No Mortality With Early Referral and Artesunate Therapy. (Clinical Infectious Diseases (2013) 56 (383-97))	2014	Clinical Infectious Diseases	58	4		608			1	10.1093/cid/cit744	https://www.scopus.com/inward/record.uri?eid=2-s2.0-84893214565&doi=10.1093%2fcid%2fcit744&partnerID=40&md5=81d4c473f63af144323c6ede9aad6c05	Erratum	Final	All Open Access, Bronze	Scopus	2-s2.0-84893214565
Grigg, M.J., William, T., Dhanaraj, P., Menon, J., Barber, B.E., Von Seidlein, L., Rajahram, G., Price, R.N., Anstey, N.M., Yeo, T.W.	55507854900;39162219900;56185173900;57185192700;36561132900;7003391764;42161938700;55544802200;57194126992;14047528200;	A study protocol for a randomised open-label clinical trial of artesunate-mefloquine versus chloroquine in patients with nonsevere Plasmodium knowlesi malaria in Sabah, Malaysia (ACT KNOW trial)	2014	BMJ Open	4	8	e006005				7	10.1136/bmjopen-2014-006005	https://www.scopus.com/inward/record.uri?eid=2-s2.0-84924278427&doi=10.1136%2fbmjopen-2014-006005&partnerID=40&md5=6edf09757e08c595229b09a858f970a4	Article	Final	All Open Access, Gold, Green	Scopus	2-s2.0-84924278427
Tan, L.L., Lau, T.Y., Timothy, W., Prabakaran, D.	56421110300;54881211200;56422290100;6602529705;	Full-length sequence analysis of chloroquine resistance transporter gene in plasmodium falciparum isolates from Sabah, Malaysia	2014	Scientific World Journal	2014		935846				5	10.1155/2014/935846	https://www.scopus.com/inward/record.uri?eid=2-s2.0-84911399271&doi=10.1155%2f2014%2f935846&partnerID=40&md5=d5839361839e441e2c8fb7ca15976cb7	Article	Final	All Open Access, Gold, Green	Scopus	2-s2.0-84911399271
William, T., Menon, J.	39162219900;57185192700;	A review of malaria research in Malaysia	2014	Medical Journal of Malaysia	69			82	87		12		https://www.scopus.com/inward/record.uri?eid=2-s2.0-84910642015&partnerID=40&md5=66e2af929e1a9b46b9f11f33b4ab5183	Review	Final		Scopus	2-s2.0-84910642015
Grigg, M.J., William, T., Drakeley, C.J., Jelip, J., Von Seidlein, L., Barber, B.E., Fornace, K.M., Anstey, N.M., Yeo, T.W., Cox, J.	55507854900;39162219900;7003491251;57196175491;7003391764;36561132900;24472918000;57194126992;14047528200;7404022414;	Factors that are associated with the risk of acquiring Plasmodium knowlesi malaria in Sabah, Malaysia: A case-control study protocol	2014	BMJ Open	4	8	e006004				21	10.1136/bmjopen-2014-006004	https://www.scopus.com/inward/record.uri?eid=2-s2.0-84908202899&doi=10.1136%2fbmjopen-2014-006004&partnerID=40&md5=559aa0d1f3e1b25c598e0ee130250ff6	Article	Final	All Open Access, Gold, Green	Scopus	2-s2.0-84908202899
Naik, B.S.	29067958200;	Incidence of jaundice in plasmodium vivax malaria: A prospective study in Moodabidri, south India	2014	Malaysian Journal of Medical Sciences	21	4		24	27		3		https://www.scopus.com/inward/record.uri?eid=2-s2.0-84907359462&partnerID=40&md5=8f2443ea6b1daa667af83ea588e50d29	Article	Final		Scopus	2-s2.0-84907359462
Jahja, N.E., Huwae, I.R., Nara, M.B., Harley, A., Widaningrum, T., Fitri, L.E.	56368070800;56368349200;56367287100;56367100900;56368143100;36080235500;	Comparison of nested polymerase chain reaction and microscopy as diagnostic tools in congenital malaria: A study at Tjark Corneile Hillers Hospital Maumere, Indonesia	2014	Malaysian Journal of Medical Sciences	21	5		17	23		3		https://www.scopus.com/inward/record.uri?eid=2-s2.0-84907356830&partnerID=40&md5=12cf9ce12114f46420f7115ec5271029	Article	Final		Scopus	2-s2.0-84907356830
Imai, N., White, M.T., Ghani, A.C., Drakeley, C.J.	52563528900;57210894928;7006814439;7003491251;	Transmission and Control of Plasmodium knowlesi: A Mathematical Modelling Study	2014	PLoS Neglected Tropical Diseases	8	7	e2978				31	10.1371/journal.pntd.0002978	https://www.scopus.com/inward/record.uri?eid=2-s2.0-84905457934&doi=10.1371%2fjournal.pntd.0002978&partnerID=40&md5=386f566fffbf33d6eac77b393f1d245e	Article	Final	All Open Access, Gold, Green	Scopus	2-s2.0-84905457934
Grigg, M.J., William, T., Barber, B.E., Parameswaran, U., Bird, E., Piera, K., Aziz, A., Dhanaraj, P., Yeo, T.W., Anstey, N.M.	55507854900;39162219900;36561132900;36157263400;56185203800;24077062800;56185702600;56185173900;14047528200;57194126992;	Combining parasite lactate dehydrogenase-based and histidine-rich protein 2-based rapid tests to improve specificity for diagnosis of malaria due to plasmodium knowlesi and other plasmodium species in Sabah, Malaysia	2014	Journal of Clinical Microbiology	52	6		2053	2060		30	10.1128/JCM.00181-14	https://www.scopus.com/inward/record.uri?eid=2-s2.0-84901659794&doi=10.1128%2fJCM.00181-14&partnerID=40&md5=0600f135d82e27f7511c85d5ed0d3477	Article	Final	All Open Access, Bronze, Green	Scopus	2-s2.0-84901659794
Azidah, A.K., Mohd Faizal, M.A., Lili, H.Y., Zeehaida, M.	57200083112;57189289151;56127497000;24345693200;	Severe Plasmodium knowlesi infection with multiorgan involvement in north east peninsular Malaysia	2014	Tropical Biomedicine	31	1		31	35		1		https://www.scopus.com/inward/record.uri?eid=2-s2.0-84899140402&partnerID=40&md5=38909771816fd0ea54c51faadbcedbc0	Article	Final		Scopus	2-s2.0-84899140402
Müller, M., Schlagenhauf, P.	56088217200;7003453274;	Plasmodium knowlesi in travellers, update 2014	2014	International Journal of Infectious Diseases	22			55	64		35	10.1016/j.ijid.2013.12.016	https://www.scopus.com/inward/record.uri?eid=2-s2.0-84897030699&doi=10.1016%2fj.ijid.2013.12.016&partnerID=40&md5=602c3e0c93f84b19df9f0ffbbdab5c5d	Review	Final	All Open Access, Gold	Scopus	2-s2.0-84897030699
Abdullah, N.R., Barber, B.E., William, T., Norahmad, N.A., Satsu, U.R., Muniandy, P.K., Ismail, Z., Grigg, M.J., Jelip, J., Piera, K., Von Seidlein, L., Yeo, T.W., Anstey, N.M., Price, R.N., Auburn, S.	53163173700;36561132900;39162219900;55043221700;56017426000;55683321800;7003288464;55507854900;57196175491;24077062800;7003391764;14047528200;57194126992;55544802200;25521147500;	Plasmodium vivax population structure and transmission dynamics in Sabah Malaysia	2013	PLoS ONE	8	12	e82553				39	10.1371/journal.pone.0082553	https://www.scopus.com/inward/record.uri?eid=2-s2.0-84893086402&doi=10.1371%2fjournal.pone.0082553&partnerID=40&md5=9b83412d5b693059adaf3a9ce7a25eda	Article	Final	All Open Access, Gold, Green	Scopus	2-s2.0-84893086402
Poirot, E., Skarbinski, J., Sinclair, D., Kachur, S.P., Slutsker, L., Hwang, J.	55988428500;13609834000;7202616925;7004408469;7005560336;35067936600;	Mass drug administration for malaria	2013	Cochrane Database of Systematic Reviews	2013	12	CD008846				108	10.1002/14651858.CD008846.pub2	https://www.scopus.com/inward/record.uri?eid=2-s2.0-84897573205&doi=10.1002%2f14651858.CD008846.pub2&partnerID=40&md5=cab5ca1353409ca3c9dd8230c40ab787	Review	Final	All Open Access, Green	Scopus	2-s2.0-84897573205
Bhatia, R., Rastogi, R.M., Ortega, L.	35975603700;8434366400;40262250100;	Malaria successes and challenges in Asia	2013	Journal of Vector Borne Diseases	50	4		239	247		24		https://www.scopus.com/inward/record.uri?eid=2-s2.0-84892693195&partnerID=40&md5=877e388df85c2a63375b5ade2b47947b	Review	Final		Scopus	2-s2.0-84892693195
Lau, Y.-L., Lee, W.-C., Tan, L.-H., Kamarulzaman, A., Syed Omar, S.F., Fong, M.-Y., Cheong, F.-W., Mahmud, R.	7201403323;55613070200;7402233234;6603019663;55295731300;55664916300;47961756600;57196175572;	Acute respiratory distress syndrome and acute renal failure from Plasmodium ovale infection with fatal outcome	2013	Malaria Journal	12	1	389				34	10.1186/1475-2875-12-389	https://www.scopus.com/inward/record.uri?eid=2-s2.0-84886740804&doi=10.1186%2f1475-2875-12-389&partnerID=40&md5=da2e70cb2d163e74022d3723841854fe	Article	Final	All Open Access, Gold, Green	Scopus	2-s2.0-84886740804
Braima, K.A., Sum, J.-S., Ghazali, A.-R.M., Muslimin, M., Jeffery, J., Lee, W.-C., Shaker, M.R., Elamin, A.-E.M., Jamaiah, I., Lau, Y.-L., Rohela, M., Kamarulzaman, A., Sitam, F., Mohd-Noh, R., Abdul-Aziz, N.M.	55892533600;55630804900;55894034400;55145616000;7101738473;55613070200;56622545100;55892769700;55893366900;7201403323;57196175573;6603019663;55894691000;55893787300;32867535300;	Is There a Risk of Suburban Transmission of Malaria in Selangor, Malaysia?	2013	PLoS ONE	8	10	e77924				7	10.1371/journal.pone.0077924	https://www.scopus.com/inward/record.uri?eid=2-s2.0-84886024595&doi=10.1371%2fjournal.pone.0077924&partnerID=40&md5=6d7f17a6d80041e188f42352b6918ed5	Article	Final	All Open Access, Gold, Green	Scopus	2-s2.0-84886024595
Thongdee, P., Kuesap, J., Rungsihirunrat, K., Tippawangkosol, P., Mungthin, M., Na-Bangchang, K.	47562293900;13806655500;16234974800;6603012085;6701374989;7006266200;	Distribution of dihydrofolate reductase (dhfr) and dihydropteroate synthase (dhps) mutant alleles in Plasmodium vivax isolates from Thailand	2013	Acta Tropica	128	1		137	143		12	10.1016/j.actatropica.2013.07.005	https://www.scopus.com/inward/record.uri?eid=2-s2.0-84883742983&doi=10.1016%2fj.actatropica.2013.07.005&partnerID=40&md5=88ae4ddd89a3356d42f1fdb026ffacfe	Article	Final		Scopus	2-s2.0-84883742983
Anthony, C.N., Lau, Y.-L., Sum, J.-S., Fong, M.-Y., Ariffin, H., Zaw, W.-L., Jeyajothi, I., Mahmud, R.	47961811000;7201403323;55630804900;55664916300;7004238528;55841273300;55841689100;57196175572;	Malaysian child infected with Plasmodium vivax via blood transfusion: A case report	2013	Malaria Journal	12	1	308				10	10.1186/1475-2875-12-308	https://www.scopus.com/inward/record.uri?eid=2-s2.0-84883274360&doi=10.1186%2f1475-2875-12-308&partnerID=40&md5=39ac465b3c98f69a81c3a565b8b4f2cc	Article	Final	All Open Access, Gold, Green	Scopus	2-s2.0-84883274360
Goh, X.T., Lim, Y.A., Vythilingam, I., Chew, C.H., Lee, P.C., Ngui, R., Tan, T.C., Yap, N.J., Nissapatorn, V., Chua, K.H.	55350475700;13105602900;7004056456;22233710700;55329681800;24598021000;8934053100;55330506400;13104888100;24491591600;	Increased detection of Plasmodium knowlesi in Sandakan division, Sabah as revealed by PlasmoNex™	2013	Malaria Journal	12	1	264				19	10.1186/1475-2875-12-264	https://www.scopus.com/inward/record.uri?eid=2-s2.0-84880946327&doi=10.1186%2f1475-2875-12-264&partnerID=40&md5=69f9d27bb63ade32caac139dfa50a5a0	Article	Final	All Open Access, Gold, Green	Scopus	2-s2.0-84880946327
Suppian, R., Mohd Nor, N.	57212388814;6603807663;	Induction of an antibody response against Plasmodium falciparum F2RIIEBA by heterologous prime-boost immunisation	2013	Tropical Life Sciences Research	24	1		9	18		4		https://www.scopus.com/inward/record.uri?eid=2-s2.0-84881192730&partnerID=40&md5=c37c4af4e96bfa79a3e53ecfa9f4002f	Article	Final		Scopus	2-s2.0-84881192730
Abdullah, N.R., Norahmad, N.A., Jelip, J., Sulaiman, L.H., Mohd Sidek, H., Ismail, Z., Noedl, H.	53163173700;55043221700;57196175491;57208352520;35794813600;7003288464;55894429900;	High prevalence of mutation in the Plasmodium falciparum dhfr and dhps genes in field isolates from Sabah, Northern Borneo	2013	Malaria Journal	12	1	198				6	10.1186/1475-2875-12-198	https://www.scopus.com/inward/record.uri?eid=2-s2.0-84878817749&doi=10.1186%2f1475-2875-12-198&partnerID=40&md5=425ae1220323a47dbc1924cb59618eef	Article	Final	All Open Access, Gold, Green	Scopus	2-s2.0-84878817749
Fan, L., Lee, S.Y., Koay, E., Harkensee, C.	55754296900;36111399500;7003655915;11640937700;	Plasmodium knowlesi infection: A diagnostic challenge	2013	BMJ Case Reports							8	10.1136/bcr-2013-009558	https://www.scopus.com/inward/record.uri?eid=2-s2.0-84878512245&doi=10.1136%2fbcr-2013-009558&partnerID=40&md5=ffdc9e05d467945022136b0a42b4fddd	Article	Final	All Open Access, Green	Scopus	2-s2.0-84878512245
Tanizaki, R., Ujiie, M., Kato, Y., Iwagami, M., Hashimoto, A., Kutsuna, S., Takeshita, N., Hayakawa, K., Kanagawa, S., Kano, S., Ohmagari, N.	55650341500;36083658700;55473609600;13009106400;56106386300;55816237200;36455414600;57213745332;15829536400;7203029825;6506658156;	First case of Plasmodium knowlesi infection in a Japanese traveller returning from Malaysia	2013	Malaria Journal	12	1	128				27	10.1186/1475-2875-12-128	https://www.scopus.com/inward/record.uri?eid=2-s2.0-84876101520&doi=10.1186%2f1475-2875-12-128&partnerID=40&md5=9a760f828da8cf3dfbd2ead555883b72	Article	Final	All Open Access, Gold, Green	Scopus	2-s2.0-84876101520
Barber, B.E., William, T., Grigg, M.J., Piera, K., Yeo, T.W., Anstey, N.M.	36561132900;39162219900;55507854900;24077062800;14047528200;57194126992;	Evaluation of the Sensitivity of a pLDH-Based and an Aldolase-Based Rapid Diagnostic Test for Diagnosis of Uncomplicated and Severe Malaria Caused by PCR-Confirmed Plasmodium knowlesi, Plasmodium falciparum, and Plasmodium vivax	2013	Journal of Clinical Microbiology	51	4		1118	1123		53	10.1128/JCM.03285-12	https://www.scopus.com/inward/record.uri?eid=2-s2.0-84875873760&doi=10.1128%2fJCM.03285-12&partnerID=40&md5=104da96df7d31426c2f4fa6d5aa77d37	Article	Final	All Open Access, Bronze, Green	Scopus	2-s2.0-84875873760
Amir, A., Sum, J.S., Lau, Y.L., Vythilingam, I., Fong, M.Y.	55628592000;55630804900;7201403323;7004056456;55664916300;	Colonization of Anopheles cracens: A malaria vector of emerging importance	2013	Parasites and Vectors	6	1	81				9	10.1186/1756-3305-6-81	https://www.scopus.com/inward/record.uri?eid=2-s2.0-84875295379&doi=10.1186%2f1756-3305-6-81&partnerID=40&md5=9b75806d9561de475e0a7f7e823dbc0c	Article	Final	All Open Access, Gold, Green	Scopus	2-s2.0-84875295379
Lee, W.-C., Chin, P.-W., Lau, Y.-L., Chin, L.-C., Fong, M.-Y., Yap, C.-J., Supramaniam, R.R., Mahmud, R.	55613070200;56622488600;7201403323;42160995700;55664916300;55613043300;55613169000;57196175572;	Hyperparasitaemic human Plasmodium knowlesi infection with atypical morphology in peninsular Malaysia	2013	Malaria Journal	12	1	88				21	10.1186/1475-2875-12-88	https://www.scopus.com/inward/record.uri?eid=2-s2.0-84874516182&doi=10.1186%2f1475-2875-12-88&partnerID=40&md5=a6d86d6246079c314a3aa3178ec7e253	Article	Final	All Open Access, Gold, Green	Scopus	2-s2.0-84874516182
Lim, K.G., Singh, B.	35176235200;55316249600;	Zoonotic malaria in Malaysia	2013	Medical Journal of Malaysia	68	1		4	5				https://www.scopus.com/inward/record.uri?eid=2-s2.0-84874440003&partnerID=40&md5=ef1cdeb6df9a741f5b4169990f841ea9	Note	Final		Scopus	2-s2.0-84874440003
Barber, B.E., William, T., Grigg, M.J., Menon, J., Auburn, S., Marfurt, J., Anstey, N.M., Yeo, T.W.	36561132900;39162219900;55507854900;57185192700;25521147500;23009540000;57194126992;14047528200;	A prospective comparative study of Knowlesi, falciparum, and vivax malaria in sabah, Malaysia: High proportion with severe disease from plasmodium knowlesi and plasmodium vivax but No mortality with early Referral and artesunate therapy	2013	Clinical Infectious Diseases	56	3		383	397		157	10.1093/cid/cis902	https://www.scopus.com/inward/record.uri?eid=2-s2.0-84872341743&doi=10.1093%2fcid%2fcis902&partnerID=40&md5=d7bb1f4f687e91c03bb278f387ea0348	Article	Final		Scopus	2-s2.0-84872341743
Antinori, S., Galimberti, L., Milazzo, L., Corbellino, M.	7005365275;57216110965;7003319830;57208893523;	Plasmodium knowlesi: The emerging zoonotic malaria parasite	2013	Acta Tropica	125	2		191	201		46	10.1016/j.actatropica.2012.10.008	https://www.scopus.com/inward/record.uri?eid=2-s2.0-84871688039&doi=10.1016%2fj.actatropica.2012.10.008&partnerID=40&md5=088576e87d6785dc57be396e951a2bef	Review	Final		Scopus	2-s2.0-84871688039
Barber, B.E., William, T., Grigg, M.J., Yeo, T.W., Anstey, N.M.	36561132900;39162219900;55507854900;14047528200;57194126992;	Limitations of microscopy to differentiate Plasmodium species in a region co-endemic for Plasmodium falciparum, Plasmodium vivax and Plasmodium knowlesi	2013	Malaria Journal	12	1	8				77	10.1186/1475-2875-12-8	https://www.scopus.com/inward/record.uri?eid=2-s2.0-84871956766&doi=10.1186%2f1475-2875-12-8&partnerID=40&md5=4b7d58091b1391f1503b09e84067634b	Article	Final	All Open Access, Gold, Green	Scopus	2-s2.0-84871956766
Lee, K.-S., Vythilingam, I.	24376817900;7004056456;	Plasmodium knowlesi: Emergent human malaria in Southeast Asia	2013	Parasites and their vectors: A special focus on Southeast Asia				5	31		5	10.1007/978-3-7091-1553-4_2	https://www.scopus.com/inward/record.uri?eid=2-s2.0-84930825131&doi=10.1007%2f978-3-7091-1553-4_2&partnerID=40&md5=5382b5260c18ac0109bea035305e66b2	Book Chapter	Final		Scopus	2-s2.0-84930825131
Harvey, K., Esposito, D.H., Han, P., Kozarsky, P., Freedman, D.O., Adam Plier, D., Sotir, M.J.	55873982800;35740220400;36454644500;7004334776;7201528727;18833669100;6602896358;	Surveillance for travel-related disease - GeoSentinel surveillance system, United States, 1997-2011	2013	MMWR Surveillance Summaries	62	1					127		https://www.scopus.com/inward/record.uri?eid=2-s2.0-84899825430&partnerID=40&md5=4405a002cffb1ebd63516e019f9cef5e	Article	Final		Scopus	2-s2.0-84899825430
Lau, T.Y., Sylvi, M., William, T.	54881211200;55957364700;39162219900;	Mutational analysis of Plasmodium falciparum dihydrofolate reductase and dihydropteroate synthase genes in the interior division of Sabah, Malaysia.	2013	Malaria journal	12		445				11	10.1186/1475-2875-12-445	https://www.scopus.com/inward/record.uri?eid=2-s2.0-84889773275&doi=10.1186%2f1475-2875-12-445&partnerID=40&md5=ddff3d7132478c4b9e20d176465054a9	Article	Final	All Open Access, Gold, Green	Scopus	2-s2.0-84889773275
William, T., Rahman, H.A., Jelip, J., Ibrahim, M.Y., Menon, J., Grigg, M.J., Yeo, T.W., Anstey, N.M., Barber, B.E.	39162219900;7101793655;57196175491;55535825100;57185192700;55507854900;14047528200;57194126992;36561132900;	Increasing Incidence of Plasmodium knowlesi Malaria following Control of P. falciparum and P. vivax Malaria in Sabah, Malaysia	2013	PLoS Neglected Tropical Diseases	7	1	e2026				99	10.1371/journal.pntd.0002026	https://www.scopus.com/inward/record.uri?eid=2-s2.0-84872363578&doi=10.1371%2fjournal.pntd.0002026&partnerID=40&md5=7d08be123233675aaba8af5cf3a12c15	Article	Final	All Open Access, Gold, Green	Scopus	2-s2.0-84872363578
Barber, B.E., William, T., Dhararaj, P., Anderios, F., Grigg, M.J., Yeo, T.W., Anstey, N.M.	36561132900;39162219900;37121832300;24765876100;55507854900;14047528200;57194126992;	Epidemiology of Plasmodium knowlesi malaria in north-east Sabah, Malaysia: Family clusters and wide age distribution	2012	Malaria Journal	11		401				53	10.1186/1475-2875-11-401	https://www.scopus.com/inward/record.uri?eid=2-s2.0-84870307881&doi=10.1186%2f1475-2875-11-401&partnerID=40&md5=18892e4668e5ab8505a7b4b36d0f71c0	Article	Final	All Open Access, Gold, Green	Scopus	2-s2.0-84870307881
Ninan, T., Nalees, K., Newin, M., Sultan, Q., Than, M.M., Shinde, S., Habana, A.V.F., Mohd Yusof, N.	36059845900;55628956600;55630481400;57210306564;55630633600;57225840110;55630749900;55628865800;	Plasmodium knowlesi malaria infection in human	2012	Brunei International Medical Journal	8	6		358	361		6		https://www.scopus.com/inward/record.uri?eid=2-s2.0-84875324548&partnerID=40&md5=e5cb79372a9d1cb567ad30fe1e331990	Article	Final		Scopus	2-s2.0-84875324548
Srinivasan, V., Mohamed, M., Zakaria, R., Ahmad, A.H.	55363754500;20434065900;6604014879;56424813500;	Malaria, anti malarial drugs and the role of melatonin	2012	Infectious Disorders - Drug Targets	12	5		371	379		6	10.2174/187152612804142198	https://www.scopus.com/inward/record.uri?eid=2-s2.0-84872231155&doi=10.2174%2f187152612804142198&partnerID=40&md5=6861b55f0e68e43d30a84f10044543b7	Article	Final		Scopus	2-s2.0-84872231155
Willmann, M., Ahmed, A., Siner, A., Wong, I.T., Woon, L.C., Singh, B., Krishna, S., Cox-Singh, J.	55432866400;55432982800;6508184029;55432960000;54943870800;55316249600;7102243526;6602114768;	Laboratory markers of disease severity in Plasmodium knowlesi infection: A case control study	2012	Malaria Journal	11		363				34	10.1186/1475-2875-11-363	https://www.scopus.com/inward/record.uri?eid=2-s2.0-84867900940&doi=10.1186%2f1475-2875-11-363&partnerID=40&md5=9b2d7abf650d12d738bd3f4b35551dbf	Article	Final	All Open Access, Gold, Green	Scopus	2-s2.0-84867900940
Azira, N.M.S., Zairi, N.Z., Amry, A.R., Zeehaida, M.	35753078600;37059947300;33467491000;24345693200;	Case series of naturally acquired Plasmodium knowlesi infection in a tertiary teaching hospital	2012	Tropical Biomedicine	29	3		398	404		6		https://www.scopus.com/inward/record.uri?eid=2-s2.0-84866890619&partnerID=40&md5=15ad97e22a30a66474a0e977c0cc516d	Article	Final		Scopus	2-s2.0-84866890619
Vythilingam, I.	7004056456;	Plasmodium knowlesi and Wuchereria bancrofti: Their vectors and challenges for the future	2012	Frontiers in Physiology	2021-05-03		Article 115				12	10.3389/fphys.2012.00115	https://www.scopus.com/inward/record.uri?eid=2-s2.0-84866419880&doi=10.3389%2ffphys.2012.00115&partnerID=40&md5=c2e1df79fd3ca31e3f8c5eafcc18d80a	Article	Final	All Open Access, Gold, Green	Scopus	2-s2.0-84866419880
Parker, D., Lerdprom, R., Srisatjarak, W., Yan, G., Sattabongkot, J., Wood, J., Sirichaisinthop, J., Cui, L.	35357058200;55338505800;55338554700;7202089824;7003649631;14020783600;6602564892;7201555641;	Longitudinal in vitro surveillance of Plasmodium falciparum sensitivity to common anti-malarials in Thailand between 1994 and 2010	2012	Malaria Journal	11		290				10	10.1186/1475-2875-11-290	https://www.scopus.com/inward/record.uri?eid=2-s2.0-84865074083&doi=10.1186%2f1475-2875-11-290&partnerID=40&md5=757495774e2960658156eb0c362bb4d8	Article	Final	All Open Access, Gold, Green	Scopus	2-s2.0-84865074083
Rajahram, G.S., Barber, B.E., William, T., Menon, J., Anstey, N.M., Yeo, T.W.	42161938700;36561132900;39162219900;57185192700;57194126992;14047528200;	Deaths due to Plasmodium knowlesi malaria in Sabah, Malaysia: Association with reporting as Plasmodium malariae and delayed parenteral artesunate	2012	Malaria Journal	11		284				67	10.1186/1475-2875-11-284	https://www.scopus.com/inward/record.uri?eid=2-s2.0-84865054413&doi=10.1186%2f1475-2875-11-284&partnerID=40&md5=6bbc0063cad0feab2a4a6222c64017f3	Article	Final	All Open Access, Gold, Green	Scopus	2-s2.0-84865054413
Atroosh, W.M., Al-Mekhlafi, H.M., Mahdy, M.A.K., Surin, J.	54921778700;8625547100;35763973200;23135795000;	The detection of pfcrt and pfmdr1 point mutations as molecular markers of chloroquine drug resistance, Pahang, Malaysia	2012	Malaria Journal	11		251				19	10.1186/1475-2875-11-251	https://www.scopus.com/inward/record.uri?eid=2-s2.0-84864398724&doi=10.1186%2f1475-2875-11-251&partnerID=40&md5=a650e38a3e201ef7c6013bf970256867	Article	Final	All Open Access, Gold, Green	Scopus	2-s2.0-84864398724
Hotez, P.J.	7004958298;	The four horsemen of the apocalypse: Tropical medicine in the fight against plague, death, famine, and war	2012	American Journal of Tropical Medicine and Hygiene	87	1		3	10		9	10.4269/ajtmh.2012.11-0814	https://www.scopus.com/inward/record.uri?eid=2-s2.0-84863745999&doi=10.4269%2fajtmh.2012.11-0814&partnerID=40&md5=e868120cf0ee9dcc78a4d026a491e9ae	Conference Paper	Final	All Open Access, Green	Scopus	2-s2.0-84863745999
Jiram, A.I., Vythilingam, I., Noorazian, Y.M., Yusof, Y.M., Azahari, A.H., Fong, M.-Y.	26435948500;7004056456;26436044300;55361158300;14218850100;55664916300;	Entomologic investigation of Plasmodium knowlesi vectors in Kuala Lipis, Pahang, Malaysia	2012	Malaria Journal	11		213				42	10.1186/1475-2875-11-213	https://www.scopus.com/inward/record.uri?eid=2-s2.0-84862584011&doi=10.1186%2f1475-2875-11-213&partnerID=40&md5=24f1ffb98674e3b0714661a4ca043c59	Article	Final	All Open Access, Gold, Green	Scopus	2-s2.0-84862584011
Anderios, F., Naing, D.K.S., Lin, Z., Emran, N.A.	24765876100;37107985500;42361370600;55250804100;	Single nucleotide polymorphism of SSU rRNA gene among plasmodium knowlesi isolates of Sabah	2012	International Journal of Collaborative Research on Internal Medicine and Public Health	4	6		1007	1016				https://www.scopus.com/inward/record.uri?eid=2-s2.0-84862213239&partnerID=40&md5=b2dedbbd5c14cedd96b86b406735826c	Article	Final		Scopus	2-s2.0-84862213239
Sabbatani, S., Fiorino, S., Manfredi, R.	7006191415;6601961070;7101890204;	Plasmodium knowlesi: From Malaysia, a novel health care threat [Plasmodium knowlesi: Dalla Malesia una nuova minaccia sanitaria]	2012	Infezioni in Medicina	20	1		5	11		9		https://www.scopus.com/inward/record.uri?eid=2-s2.0-84859834712&partnerID=40&md5=82faaf9cc93169152ab506e696b90e52	Review	Final		Scopus	2-s2.0-84859834712
Chua, T.H.	7101702943;	Modelling the effect of temperature change on the extrinsic incubation period and reproductive number of Plasmodium falciparum in Malaysia	2012	Tropical Biomedicine	29	1		121	128		5		https://www.scopus.com/inward/record.uri?eid=2-s2.0-84859094784&partnerID=40&md5=adf7e145f1cbf01b8330362c5084b31c	Article	Final		Scopus	2-s2.0-84859094784
Srinivasan, V., Ahmad, A.H., Mohamed, M., Zakaria, R.	55363754500;56424813500;20434065900;6604014879;	Melatonin effects on Plasmodium life cycle: New avenues for therapeutic approach	2012	Recent Patents on Endocrine, Metabolic and Immune Drug Discovery	6	2		139	147		9	10.2174/187221412800604635	https://www.scopus.com/inward/record.uri?eid=2-s2.0-84861785681&doi=10.2174%2f187221412800604635&partnerID=40&md5=cab2bb2663cb2fc270e4b2713f120501	Article	Final		Scopus	2-s2.0-84861785681
Craig, A.G., Khairul, M.F.M., Patil, P.R.	7201507916;57209911418;54411030900;	Cytoadherence and severe malaria	2012	Malaysian Journal of Medical Sciences	19	2		5	18		29		https://www.scopus.com/inward/record.uri?eid=2-s2.0-84859305578&partnerID=40&md5=daa3a10ed20d72ed17950571c3128c02	Review	Final		Scopus	2-s2.0-84859305578
Atroosh, W.M., Al-Mekhlafi, H.M., Mahdy, M.A., Saif-Ali, R., Al-Mekhlafi, A.M., Surin, J.	54921778700;8625547100;35763973200;6505527089;36597845900;23135795000;	Genetic diversity of Plasmodium falciparum isolates from Pahang, Malaysia based on MSP-1 and MSP-2 genes	2011	Parasites and Vectors	4	1	233				51	10.1186/1756-3305-4-233	https://www.scopus.com/inward/record.uri?eid=2-s2.0-83255171083&doi=10.1186%2f1756-3305-4-233&partnerID=40&md5=34e6766ab6b23e37e3e400f46c2d727d	Article	Final	All Open Access, Gold, Green	Scopus	2-s2.0-83255171083
Pongsumpun, P., Mumtong, P.	6506102956;55203688100;	Malaria transmission model of juvenile and adult humans	2011	BMEiCON-2011 - 4th Biomedical Engineering International Conference			6172008	11	16		1	10.1109/BMEiCon.2012.6172008	https://www.scopus.com/inward/record.uri?eid=2-s2.0-84860477438&doi=10.1109%2fBMEiCon.2012.6172008&partnerID=40&md5=3b4ab51611edeec2b921725902068731	Conference Paper	Final		Scopus	2-s2.0-84860477438
Sabbatani, S., Fiorino, S., Manfredi, R.	7006191415;6601961070;7101890204;	From Asia, the novel (and old) fifth malaria Plasmodium of human beings	2011	Open Tropical Medicine Journal	4	1		21	25			10.2174/1874315301104010021	https://www.scopus.com/inward/record.uri?eid=2-s2.0-80053498677&doi=10.2174%2f1874315301104010021&partnerID=40&md5=fbeba0e53b405f1b7517e7ce3e6b72de	Review	Final	All Open Access, Bronze	Scopus	2-s2.0-80053498677
Subbarao, S.K.	7006172448;	Centenary celebrations article: Plasmodium knowlesi: from macaque monkeys to humans in South-east Asia and the risk of its spread in India	2011	Journal of Parasitic Diseases	35	2		87	93		4	10.1007/s12639-011-0085-9	https://www.scopus.com/inward/record.uri?eid=2-s2.0-83055195324&doi=10.1007%2fs12639-011-0085-9&partnerID=40&md5=2e233132965e7a354e61d3708573f6af	Review	Final	All Open Access, Green	Scopus	2-s2.0-83055195324
Fong, M.Y., Lau, Y.-L., Chin, L.-C., Al-Mekhlafi, A.M.Q.	55664916300;7201403323;42160995700;36597845900;	Sequence analysis on the mitochondrial COXI gene of recent clinical isolates of Plasmodium knowlesi in Klang valley, peninsular Malaysia	2011	Tropical Biomedicine	28	2		457	463		3		https://www.scopus.com/inward/record.uri?eid=2-s2.0-80052162064&partnerID=40&md5=47bd69803eb0348f9ac0950a062380a2	Article	Final		Scopus	2-s2.0-80052162064
Wells, R.	7402058874;	The fifth human malaria species - Plasmodium knowlesi	2011	Australian Journal of Medical Science	32	3		82	86				https://www.scopus.com/inward/record.uri?eid=2-s2.0-80053157154&partnerID=40&md5=c6aa8f26be6e7b9e1cef2a69e20168d2	Article	Final		Scopus	2-s2.0-80053157154
William, T., Menon, J., Rajahram, G., Chan, L., Ma, G., Donaldson, S., Khoo, S., Fredrick, C., Jelip, J., Anstey, N.M., Yeo, T.W.	39162219900;57185192700;42161938700;53263455800;53264339100;53263437700;53263999200;53263631200;57196175491;57194126992;14047528200;	Severe Plasmodium knowlesi malaria in a tertiary care hospital, Sabah, Malaysia	2011	Emerging Infectious Diseases	17	7		1248	1255		151	10.3201/eid.1707.101017	https://www.scopus.com/inward/record.uri?eid=2-s2.0-79959911202&doi=10.3201%2feid.1707.101017&partnerID=40&md5=e12bf560b663bc038f7027b8485df9bc	Article	Final		Scopus	2-s2.0-79959911202
Lau, Y.L., Tan, L.H., Chin, L.C., Fong, M.Y., Noraishah, M.A.-A., Rohela, M.	7201403323;7402233234;42160995700;55664916300;32867535300;57196175573;	Plasmodium knowlesi reinfection in human	2011	Emerging Infectious Diseases	17	7		1314	1315		22	10.3201/eid1707.101295	https://www.scopus.com/inward/record.uri?eid=2-s2.0-79959877881&doi=10.3201%2feid1707.101295&partnerID=40&md5=be875b55e414711bc22b01b37036e231	Letter	Final	All Open Access, Gold, Green	Scopus	2-s2.0-79959877881
Cox-Singh, J., Singh, B., Daneshvar, C., Planche, T., Parker-Williams, J., Krishna, S.	6602114768;55316249600;16306318100;6603167507;6603464310;7102243526;	Anti-inflammatory cytokines predominate in acute human plasmodium knowlesi infections	2011	PLoS ONE	6	6	e20541				27	10.1371/journal.pone.0020541	https://www.scopus.com/inward/record.uri?eid=2-s2.0-79958141583&doi=10.1371%2fjournal.pone.0020541&partnerID=40&md5=8ce8b51954742f6503ac074ec3b9b7b6	Article	Final	All Open Access, Gold, Green	Scopus	2-s2.0-79958141583
Kantele, A., Jokiranta, T.S.	7004712967;6701331454;	Review of cases with the emerging fifth human malaria parasite, Plasmodium knowlesi	2011	Clinical Infectious Diseases	52	11		1356	1362		124	10.1093/cid/cir180	https://www.scopus.com/inward/record.uri?eid=2-s2.0-79957524665&doi=10.1093%2fcid%2fcir180&partnerID=40&md5=f539667cf43e034a29c25e4f6ac4e195	Review	Final	All Open Access, Green	Scopus	2-s2.0-79957524665
Andersen, F., Douglas, N.M., Bustos, D., Galappaththy, G., Qi, G., Hsiang, M.S., Kusriastuti, R., Mendis, K., Taleo, G., Whittaker, M., Price, R.N., Von Seidlein, L.	41460987200;34978487600;7004287760;8240297400;41461876400;34881667000;8399136500;7004958149;6507654103;55224445500;55544802200;7003391764;	Trends in malaria research in 11 Asian Pacific countries: An analysis of peer-reviewed publications over two decades	2011	Malaria Journal	10		131				6	10.1186/1475-2875-10-131	https://www.scopus.com/inward/record.uri?eid=2-s2.0-79955975412&doi=10.1186%2f1475-2875-10-131&partnerID=40&md5=4333689f15d8f166dc7d0a9eaaa4171b	Review	Final	All Open Access, Gold, Green	Scopus	2-s2.0-79955975412
Barber, B.E., William, T., Jikal, M., Jilip, J., Dhararaj, P., Menon, J., Yeo, T.W., Anstey, N.M.	36561132900;39162219900;50561536300;50561432900;37121832300;57185192700;14047528200;57194126992;	Plasmodium knowlesi malaria in children	2011	Emerging Infectious Diseases	17	5		814	820		62	10.3201/eid1705.101489	https://www.scopus.com/inward/record.uri?eid=2-s2.0-79955763386&doi=10.3201%2feid1705.101489&partnerID=40&md5=6c54fdbe40fd1b5057d039a92e81a9ef	Review	Final	All Open Access, Gold, Green	Scopus	2-s2.0-79955763386
Naing, D.K.S., Anderios, F., Lin, Z.	37107985500;24765876100;42361370600;	Geographic and ethnic distribution of P knowlesi infection in Sabah, Malaysia	2011	International Journal of Collaborative Research on Internal Medicine and Public Health	3	5		391	400		17		https://www.scopus.com/inward/record.uri?eid=2-s2.0-79958267091&partnerID=40&md5=986ea402ca5f12798a7d2e6ffb45f580	Review	Final		Scopus	2-s2.0-79958267091
Al-Adhroey, A.H., Nor, Z.M., Al-Mekhlafi, H.M., Amran, A.A., Mahmud, R.	36438188100;17835636000;8625547100;35118709200;57196175572;	Evaluation of the use of Cocos nucifera as antimalarial remedy in Malaysian folk medicine	2011	Journal of Ethnopharmacology	134	3		988	991		26	10.1016/j.jep.2011.01.026	https://www.scopus.com/inward/record.uri?eid=2-s2.0-79954418448&doi=10.1016%2fj.jep.2011.01.026&partnerID=40&md5=f9436344f9b448c57897c638e6719b1f	Article	Final		Scopus	2-s2.0-79954418448
Norahmad, N.A., Abdullah, N.R., Yaccob, N., Jelip, J., Dony, J.F., Ruslan, K.F., Sulaiman, L.H., Sidek, H.M., Noedl, H., Ismail, Z.	55043221700;53163173700;55043221600;57196175491;8096290500;55043476300;57208352520;35794813600;55894429900;7003288464;	High prevalence of pfcrt K76T mutants among plasmodium falciparum isolates from Sabah, Malaysia	2011	Southeast Asian Journal of Tropical Medicine and Public Health	42	6		1322	1326		7		https://www.scopus.com/inward/record.uri?eid=2-s2.0-84857678011&partnerID=40&md5=0332182efd2d5e95b3f7560315cfda2a	Article	Final		Scopus	2-s2.0-84857678011
Ab Rahman, A.K., Abdullah, F.H.	36961159400;37050683100;	Visceral leishmaniasis (kala-azar) and malaria coinfection in an immigrant in the state of Terengganu, Malaysia: A case report	2011	Journal of Microbiology, Immunology and Infection	44	1		72	76		12	10.1016/j.jmii.2011.01.014	https://www.scopus.com/inward/record.uri?eid=2-s2.0-79952247546&doi=10.1016%2fj.jmii.2011.01.014&partnerID=40&md5=180a1baa264439dea38091f842f80c02	Article	Final	All Open Access, Bronze	Scopus	2-s2.0-79952247546
Alam, Md.T., Vinayak, S., Congpuong, K., Wongsrichanalai, C., Satimai, W., Slutsker, L., Escalante, A.A., Barnwell, J.W., Udhayakumar, V.	56819424800;6603431654;6602886576;7005248613;6505614972;7005560336;7006117156;7006597133;35474520600;	Tracking origins and spread of sulfadoxine-resistant Plasmodium falciparum dhps alleles in Thailand	2011	Antimicrobial Agents and Chemotherapy	55	1		155	164		32	10.1128/AAC.00691-10	https://www.scopus.com/inward/record.uri?eid=2-s2.0-78650642051&doi=10.1128%2fAAC.00691-10&partnerID=40&md5=547a498eb507c3353f19498b55a907b4	Article	Final	All Open Access, Bronze, Green	Scopus	2-s2.0-78650642051
Kapoor, G., Banyal, H.S.	35734151600;6602661681;	Purification and characterization of Plasmodium berghei thioredoxin reductase	2011	Asian Journal of Animal Sciences	5	2		145	152		3	10.3923/ajas.2011.145.152	https://www.scopus.com/inward/record.uri?eid=2-s2.0-78649771204&doi=10.3923%2fajas.2011.145.152&partnerID=40&md5=8bf25cd6fb88cd2b0abf4eeeda015a2a	Article	Final	All Open Access, Bronze	Scopus	2-s2.0-78649771204
Lim, Y.A.L., Mahmud, R., Chew, C.H., Thiruventhiran, T., Chua, K.H.	13105602900;57196175572;22233710700;6505758393;24491591600;	Plasmodium ovale infection in Malaysia: First imported case	2010	Malaria Journal	9	1	272				14	10.1186/1475-2875-9-272	https://www.scopus.com/inward/record.uri?eid=2-s2.0-77958140660&doi=10.1186%2f1475-2875-9-272&partnerID=40&md5=8d2f2d79c5c995d39e984a525632cae6	Article	Final	All Open Access, Gold, Green	Scopus	2-s2.0-77958140660
Daneshvar, C., Davis, T.M.E., Cox-Singh, J., Rafa'Ee, M.Z., Zakaria, S.K., Divis, P.C.S., Singh, B.	16306318100;57005974500;6602114768;34875608500;35186582400;26030390700;55316249600;	Clinical and parasitological response to oral chloroquine and primaquine in uncomplicated human Plasmodium knowlesi infections	2010	Malaria Journal	9	1	238				45	10.1186/1475-2875-9-238	https://www.scopus.com/inward/record.uri?eid=2-s2.0-77955706372&doi=10.1186%2f1475-2875-9-238&partnerID=40&md5=49122e4130ea9725f1df3ffccb50b142	Article	Final	All Open Access, Gold, Green	Scopus	2-s2.0-77955706372
Tang, T.-H.T., Salas, A., Ali-Tammam, M., Del Carmen Martínez, M., Lanza, M., Arroyo, E., Rubio, J.M.	56648069000;8400549100;36183780900;18436313100;36349400600;7004628073;57197648757;	First case of detection of Plasmodium knowlesi in Spain by real time PCR in a traveller from Southeast Asia	2010	Malaria Journal	9	1	219				65	10.1186/1475-2875-9-219	https://www.scopus.com/inward/record.uri?eid=2-s2.0-77955716299&doi=10.1186%2f1475-2875-9-219&partnerID=40&md5=caa1dd92b790081d917912454e649875	Article	Final	All Open Access, Gold, Green	Scopus	2-s2.0-77955716299
Chandra, G., Bhattacharjee, I., Chatterjee, S.	7004990495;14064453900;14064342600;	A review on Anopheles subpictus Grassi-A biological vector	2010	Acta Tropica	115	2021-02-01		142	154		36	10.1016/j.actatropica.2010.02.005	https://www.scopus.com/inward/record.uri?eid=2-s2.0-77953022448&doi=10.1016%2fj.actatropica.2010.02.005&partnerID=40&md5=398c662dcba229103fc4cce0bb14164f	Review	Final		Scopus	2-s2.0-77953022448
Wiwanitkit, V.	55628572491;	Emergence in Thailand of the fifth species of malaria, Plasmodium knowlesi	2010	Archives of Hellenic Medicine	27	3		548	550				https://www.scopus.com/inward/record.uri?eid=2-s2.0-77954754891&partnerID=40&md5=d01e233655090b50bf9b61bce320ae6d	Article	Final		Scopus	2-s2.0-77954754891
Van Hellemond, J.J., Van Genderen, P.J.J.	6701852448;7003422529;	Monkey malaria in the Netherlands in a traveler from Malaysia: A sporadic imported malaria which can evolve seriously [Apenmalaria in Nederland bij een reiziger uit maleisië: Een sporadische importmalaria, die ernstig kan verlopen]	2010	Nederlands Tijdschrift voor Geneeskunde	154	16		774	778		1		https://www.scopus.com/inward/record.uri?eid=2-s2.0-77951813304&partnerID=40&md5=9e8ce37985fb7580d2b52789370f00cf	Article	Final		Scopus	2-s2.0-77951813304
Vythilingam, I.	7004056456;	Plasmodium knowlesi in humans: A review on the role of its vectors in Malaysia	2010	Tropical Biomedicine	27	1		1	12		32		https://www.scopus.com/inward/record.uri?eid=2-s2.0-77949585681&partnerID=40&md5=e0c67fc0469a5d5418a65fc1f498ba1f	Review	Final		Scopus	2-s2.0-77949585681
Lee, C.E., Adeeba, K., Freigang, G.	36562060700;6603019663;37033968800;	Human Plasmodium knowlesi infections in Klang valley, Peninsula Malaysia: A case series	2010	Medical Journal of Malaysia	65	1		63	65		24		https://www.scopus.com/inward/record.uri?eid=2-s2.0-77958024005&partnerID=40&md5=6b06300ba5d4f6ca234ab66990fe9a18	Article	Final		Scopus	2-s2.0-77958024005
Myrvang, B.	7004996689;	En femte plasmodiumart som kan gi malaria	2010	Tidsskrift for den Norske Laegeforening	130	3		282	283		3	10.4045/tidsskr.09.0554	https://www.scopus.com/inward/record.uri?eid=2-s2.0-77649204573&doi=10.4045%2ftidsskr.09.0554&partnerID=40&md5=591ef9ffad3976112369bfc964d52b0e	Article	Final	All Open Access, Gold	Scopus	2-s2.0-77649204573
Eede, P.V.D., Vythilingam, I., Duc, T.N., Van, H.N., Hung, L.X., D'Alessandro, U., Erhart, A.	35229082500;7004056456;35229254300;35231683300;9842076900;7005042050;6603150712;	Plasmodium knowlesi malaria in Vietnam: Some clarifications	2010	Malaria Journal	9	1	20				14	10.1186/1475-2875-9-20	https://www.scopus.com/inward/record.uri?eid=2-s2.0-76749118637&doi=10.1186%2f1475-2875-9-20&partnerID=40&md5=88de0ae086e07a008fe7589206e4d694	Note	Final	All Open Access, Gold, Green	Scopus	2-s2.0-76749118637
Singh, B., Daneshvar, C.	55316249600;16306318100;	Plasmodium knowlesi malaria in Malaysia	2010	Medical Journal of Malaysia	65	3		224	230		33		https://www.scopus.com/inward/record.uri?eid=2-s2.0-79251570563&partnerID=40&md5=2662bcbd0c29f2f6c80f3a6210c0dddd	Review	Final		Scopus	2-s2.0-79251570563
Sabbatani, S., Fiorino, S., Manfredi, R.	7006191415;6601961070;7101890204;	The emerging of the fifth malaria parasite (Plasmodium Knowlesi). A public health concern?	2010	Brazilian Journal of Infectious Diseases	14	3		299	309		38	10.1016/s1413-8670(10)70062-3	https://www.scopus.com/inward/record.uri?eid=2-s2.0-77957962900&doi=10.1016%2fs1413-8670%2810%2970062-3&partnerID=40&md5=e6963c0b07c9ecbef97693ab856c816f	Article	Final	All Open Access, Gold, Green	Scopus	2-s2.0-77957962900
Kantele, A., Jokiranta, S.	7004712967;6507378304;	Plasmodium knowlesi--the fifth species causing human malaria [Plasmodium knowlesi, viides ihmiselle malariaa aiheuttava loislaji.]	2010	Duodecim; lääketieteellinen aikakauskirja	126	4		427	434		9		https://www.scopus.com/inward/record.uri?eid=2-s2.0-77953282999&partnerID=40&md5=d5ac6bcd4ed66f670f1d03b8b33461ca	Review	Final		Scopus	2-s2.0-77953282999
van Hellemond, J.J., van Genderen, P.J.	6701852448;7003422529;	Monkey malaria in a traveller from Malaysia [Apenmalaria in Nederland bij een reiziger uit Maleisië. Een sporadische importmalaria, die ernstig kan verlopen.]	2010	Nederlands tijdschrift voor geneeskunde	154	16					2		https://www.scopus.com/inward/record.uri?eid=2-s2.0-77953249439&partnerID=40&md5=ff61c8b55d527230b9a1750f7ab49638	Article	Final		Scopus	2-s2.0-77953249439
Mohamed, Z., Roshan, T.M.	24345693200;9739592500;	Human Plasmodium knowlesi: An emerging infection presented with severe thrombocytopenia	2009	International Medical Journal	16	4		307	310		2		https://www.scopus.com/inward/record.uri?eid=2-s2.0-74049114238&partnerID=40&md5=4ae39c6ef98431fe09ef86199076efec	Article	Final		Scopus	2-s2.0-74049114238
Daneshvar, C., Davis, T.M.E., Cox-Singh, J., Rafa'ee, M.Z., Zakaria, S.K., Divis, P.C.S., Singh, B.	16306318100;57005974500;6602114768;34875608500;35186582400;26030390700;55316249600;	Clinical and laboratory features of human Plasmodium knowlesi infection	2009	Clinical Infectious Diseases	49	6		852	860		223	10.1086/605439	https://www.scopus.com/inward/record.uri?eid=2-s2.0-70049116985&doi=10.1086%2f605439&partnerID=40&md5=7bc17818907a0da8b5fc10d52e8e2bfc	Article	Final	All Open Access, Bronze, Green	Scopus	2-s2.0-70049116985
Lee, K.-S., Cox-Singh, J., Brooke, G., Matusop, A., Singh, B.	24376817900;6602114768;36482533700;7801327030;55316249600;	Plasmodium knowlesi from archival blood films: Further evidence that human infections are widely distributed and not newly emergent in Malaysian Borneo	2009	International Journal for Parasitology	39	10		1125	1128		63	10.1016/j.ijpara.2009.03.003	https://www.scopus.com/inward/record.uri?eid=2-s2.0-67649781748&doi=10.1016%2fj.ijpara.2009.03.003&partnerID=40&md5=72e215f3c2698838438a71c5b75eb5fb	Article	Final	All Open Access, Hybrid Gold, Green	Scopus	2-s2.0-67649781748
Galinski, M.R., Barnwell, J.W.	7005050093;7006597133;	Monkey malaria kills four humans	2009	Trends in Parasitology	25	5		200	204		42	10.1016/j.pt.2009.02.002	https://www.scopus.com/inward/record.uri?eid=2-s2.0-65349086078&doi=10.1016%2fj.pt.2009.02.002&partnerID=40&md5=a0df7257f3a49035b0724d557cf475de	Short Survey	Final		Scopus	2-s2.0-65349086078
Kaur, G.	57213507293;	Malaria endemicity in an Orang Asli community in Pahang, Malaysia	2009	Tropical Biomedicine	26	1		57	66		10		https://www.scopus.com/inward/record.uri?eid=2-s2.0-72449198093&partnerID=40&md5=b110ffa0c685a0b76393440049945aab	Article	Final		Scopus	2-s2.0-72449198093
Bronner, U., Divis, P.C.S., Färnert, A., Singh, B.	6602735919;26030390700;6603308352;55316249600;	Swedish traveller with Plasmodium knowlesi malaria after visiting Malaysian Borneo	2009	Malaria Journal	8	1	15				106	10.1186/1475-2875-8-15	https://www.scopus.com/inward/record.uri?eid=2-s2.0-60549084183&doi=10.1186%2f1475-2875-8-15&partnerID=40&md5=e6e550947fd0e77350e9f2e24a94c58a	Article	Final	All Open Access, Gold, Green	Scopus	2-s2.0-60549084183
Färnert, A., Bronner, U.	6603308352;6602735919;	Plasmodium knowlesi--the fifth malaria. Potentially lethal infection which can also affect tourists [Plasmodium knowlesi--den femte malarian. Potentiellt dödlig infektion som aven kan drabba turister.]	2009	Läkartidningen	106	21-22		1465	1469		1		https://www.scopus.com/inward/record.uri?eid=2-s2.0-67650587097&partnerID=40&md5=c5e5981a8e2382b6cbd3ae9216fb1787	Review	Final		Scopus	2-s2.0-67650587097
Rungsihirunrat, K., Chaijareonkul, W., Seugorn, A., Na-Bangchang, K., Thaithong, S.	16234974800;25631913800;15745713600;7006266200;7003651502;	Association between chloroquine resistance phenotypes and point mutations in pfcrt and pfmdr1 in Plasmodium falciparum isolates from Thailand	2009	Acta Tropica	109	1		37	40		15	10.1016/j.actatropica.2008.09.011	https://www.scopus.com/inward/record.uri?eid=2-s2.0-56949096093&doi=10.1016%2fj.actatropica.2008.09.011&partnerID=40&md5=5b19913a16cd18b2e5dd2c2d6f59e895	Article	Final		Scopus	2-s2.0-56949096093
Vythilingam, I., Noorazian, Y.M., Huat, T.C., Jiram, A.I., Yusri, Y.M., Azahari, A.H., Norparina, I., Noorrain, A., Lokmanhakim, S.	7004056456;26436044300;6602446422;26435948500;26436276400;14218850100;26435987100;26436042500;26436052900;	Plasmodium knowlesi in humans, macaques and mosquitoes in peninsular Malaysia	2008	Parasites and Vectors	1	1	26				150	10.1186/1756-3305-1-26	https://www.scopus.com/inward/record.uri?eid=2-s2.0-60549117246&doi=10.1186%2f1756-3305-1-26&partnerID=40&md5=a104f7f9c9fc87e9afdbbca0b375bcd8	Article	Final	All Open Access, Gold, Green	Scopus	2-s2.0-60549117246
Kantele, A., Marti, H., Felger, I., Müller, D., Jokiranta, T.S.	7004712967;7102353121;7003856190;14028612800;6701331454;	Monkey malaria in a European traveler returning from Malaysia	2008	Emerging Infectious Diseases	14	9		1434	1436		79	10.3201/eid1409.080170	https://www.scopus.com/inward/record.uri?eid=2-s2.0-50849130580&doi=10.3201%2feid1409.080170&partnerID=40&md5=e2b338d5f7b67cd4b0599d9796d35321	Article	Final	All Open Access, Gold, Green	Scopus	2-s2.0-50849130580
Cox-Singh, J., Singh, B.	6602114768;55316249600;	Knowlesi malaria: newly emergent and of public health importance?	2008	Trends in Parasitology	24	9		406	410		163	10.1016/j.pt.2008.06.001	https://www.scopus.com/inward/record.uri?eid=2-s2.0-49449117146&doi=10.1016%2fj.pt.2008.06.001&partnerID=40&md5=9b8d38f0a70b43a6329fd9c824cbc4a8	Article	Final	All Open Access, Green	Scopus	2-s2.0-49449117146
Tan, C.H., Vythilingam, I., Matusop, A., Chan, S.T., Singh, B.	36678122800;7004056456;7801327030;7404255664;55316249600;	Bionomics of Anopheles latens in Kapit, Sarawak, Malaysian Borneo in relation to the transmission of zoonotic simian malaria parasite Plasmodium knowlesi	2008	Malaria Journal	7		52				82	10.1186/1475-2875-7-52	https://www.scopus.com/inward/record.uri?eid=2-s2.0-42149097424&doi=10.1186%2f1475-2875-7-52&partnerID=40&md5=ee4dd94deb30f3df9ee22aa83f907848	Article	Final	All Open Access, Gold, Green	Scopus	2-s2.0-42149097424
White, N.J.	7401767314;	Plasmodium knowlesi: The fifth human malaria parasite	2008	Clinical Infectious Diseases	46	2		172	173		223	10.1086/524889	https://www.scopus.com/inward/record.uri?eid=2-s2.0-39449099400&doi=10.1086%2f524889&partnerID=40&md5=94638e3fba8a8a494ffe410593d3ab17	Note	Final		Scopus	2-s2.0-39449099400
Cox-Singh, J., Davis, T.M.E., Lee, K.-S., Shamsul, S.S.G., Matusop, A., Ratnam, S., Rahman, H.A., Conway, D.J., Singh, B.	6602114768;57005974500;24376817900;6503981114;7801327030;8599422400;7101793655;7102790706;55316249600;	Plasmodium knowlesi malaria in humans is widely distributed and potentially life threatening	2008	Clinical Infectious Diseases	46	2		165	171		497	10.1086/524888	https://www.scopus.com/inward/record.uri?eid=2-s2.0-39449088243&doi=10.1086%2f524888&partnerID=40&md5=f9dc7ccc0f9f8b8eb8b497968b61e4d6	Article	Final	All Open Access, Bronze, Green	Scopus	2-s2.0-39449088243
Masitah, M., Nor Aini, M.N., Mas Ayu, S.	36114410100;56478973600;16031717800;	Malaria among foreign workers in Selangor, Malaysia	2008	Journal of Health and Translational Medicine	11	2		53	58		5		https://www.scopus.com/inward/record.uri?eid=2-s2.0-77953463979&partnerID=40&md5=b982963d2e47ddb1c5a13a5453cd2974	Review	Final		Scopus	2-s2.0-77953463979
Retneswari, M.	36114819100;	The menace of vector-borne diseases	2008	Journal of Health and Translational Medicine	11	2		37	38				https://www.scopus.com/inward/record.uri?eid=2-s2.0-77953444751&partnerID=40&md5=057cfa36452b8d7721f8f8d80d757865	Editorial	Final		Scopus	2-s2.0-77953444751
Jusoh, N., Shah, S.A.	57192911355;15746600500;	Influence of risk perception, preventive behavior, movement and environment on malaria infection in Lundu district, Sarawak, Malaysia	2007	Medical Journal of Indonesia	16	4		267	271		2	10.13181/mji.v16i4.290	https://www.scopus.com/inward/record.uri?eid=2-s2.0-85008877329&doi=10.13181%2fmji.v16i4.290&partnerID=40&md5=b56367288b55551fa336d70b327ba698	Article	Final	All Open Access, Gold, Green	Scopus	2-s2.0-85008877329
Vythilingam, I., Jeffery, J., Harbach, R.E., Chan, S.T., Tan, C.H., Asmad, M.	7004056456;7101738473;7003516509;7404255664;36678122800;14324450700;	Anopheles (Cellia) Kokhani, n. sp. (Diptera: Culicidae) from Kapit, Sarawak, east Malaysia	2007	Proceedings of the Entomological Society of Washington	109	2		463	468		1		https://www.scopus.com/inward/record.uri?eid=2-s2.0-34247572951&partnerID=40&md5=7c9e181cd78158d09ef182480e80df47	Article	Final		Scopus	2-s2.0-34247572951
Na-Bangchang, K., Congpuong, K.	7006266200;6602886576;	Current malaria status and distribution of drug resistance in East and Southeast Asia with special focus to Thailand	2007	Tohoku Journal of Experimental Medicine	211	2		99	113		63	10.1620/tjem.211.99	https://www.scopus.com/inward/record.uri?eid=2-s2.0-33847068718&doi=10.1620%2ftjem.211.99&partnerID=40&md5=fc0a83264927173d70152f2d8f61dfe4	Review	Final	All Open Access, Bronze	Scopus	2-s2.0-33847068718
Vythilingam, I., Tan, C.H., Asmad, M., Chan, S.T., Lee, K.S., Singh, B.	7004056456;36678122800;14324450700;7404255664;24376817900;55316249600;	Natural transmission of Plasmodium knowlesi to humans by Anopheles latens in Sarawak, Malaysia	2006	Transactions of the Royal Society of Tropical Medicine and Hygiene	100	11		1087	1088		96	10.1016/j.trstmh.2006.02.006	https://www.scopus.com/inward/record.uri?eid=2-s2.0-33748199535&doi=10.1016%2fj.trstmh.2006.02.006&partnerID=40&md5=4d7555f2acc5ccc39e07bb3ff82f3a10	Article	Final	All Open Access, Green	Scopus	2-s2.0-33748199535
Lee, N., Baker, J., Andrews, K.T., Gatton, M.L., Bell, D., Cheng, Q., McCarthy, J.	36896401800;7404128175;7102643096;6701868710;8727316100;7202918026;55649177700;	Effect of sequence variation in Plasmodium falciparum histidine-rich protein 2 on binding of specific monoclonal antibodies: Implications for rapid diagnostic tests for malaria	2006	Journal of Clinical Microbiology	44	8		2773	2778		119	10.1128/JCM.02557-05	https://www.scopus.com/inward/record.uri?eid=2-s2.0-33747185420&doi=10.1128%2fJCM.02557-05&partnerID=40&md5=381b932b78de1c72bce0cac557f730de	Article	Final	All Open Access, Green	Scopus	2-s2.0-33747185420
Sulaiman, W.	55393193700;	Typhoid and malaria co-infection - An interesting finding in the investigation of a tropical fever	2006	Malaysian Journal of Medical Sciences	13	2		64	65		7		https://www.scopus.com/inward/record.uri?eid=2-s2.0-33845598216&partnerID=40&md5=5d0d9e18b37b233b2afeda74a6fe7068	Article	Final		Scopus	2-s2.0-33845598216
Jamaiah, I., Rohela, M., Nissapatorn, V., Mohamad Azlan, H., Nor Adli, A.R., Shahrul Rizan, I., Anez, A., Jasmin, B.	55893366900;57196175573;13104888100;17135629400;17135622700;17135947700;57210764218;57197629017;	A retrospective prevalence study of malaria in an aborigine hospital in Gombak, Selangor, Malaysia.	2006	The Southeast Asian journal of tropical medicine and public health	37 Suppl 3			1	4		6		https://www.scopus.com/inward/record.uri?eid=2-s2.0-34447530783&partnerID=40&md5=722f2bf4c6e36e7bdce0de0ccc08b0c0	Article	Final		Scopus	2-s2.0-34447530783
Mun Keong, B.C., Sulaiman, W.	15623731300;55393193700;	Typhoid and malaria co-infection - An interesting findings in the investigation of a tropical fever	2006	Malaysian Journal of Medical Sciences	13	1		74	75		9		https://www.scopus.com/inward/record.uri?eid=2-s2.0-33845584297&partnerID=40&md5=97dc91b1e924922de04e18ae32363c08	Article	Final		Scopus	2-s2.0-33845584297
Nimir, A.R., Isa, N.H.M., Eugene, C.B.T., Ghauth, I.M., Salleh, F.M., Rahman, R.A.	15120215700;6603297761;7006806407;6507127783;15119653900;57198125921;	Severity of malaria cases reported in urban and rural hospitals in Malaysia	2006	Southeast Asian Journal of Tropical Medicine and Public Health	37	5		831	837		4		https://www.scopus.com/inward/record.uri?eid=2-s2.0-33751564682&partnerID=40&md5=f815f7ba9e2187461396f3f0963c0d80	Article	Final		Scopus	2-s2.0-33751564682
Vythilingam, I., Chan, S.T., Shanmugratnam, C., Tanrang, H., Chooi, K.H.	7004056456;7404255664;8719549800;8719549900;8719550000;	The impact of development and malaria control activities on its vectors in the Kinabatangan area of Sabah, East Malaysia	2005	Acta Tropica	96	1		24	30		29	10.1016/j.actatropica.2005.06.022	https://www.scopus.com/inward/record.uri?eid=2-s2.0-23944503362&doi=10.1016%2fj.actatropica.2005.06.022&partnerID=40&md5=663a7a578e0d1a385e2d09458450c4ea	Article	Final		Scopus	2-s2.0-23944503362
Sallum, M.A.M., Peyton, E.L., Wilkerson, R.C.	7004350987;6603445288;7005393196;	Six new species of the Anopheles leucosphyrus group, reinterpretation of An. elegans and vector implications	2005	Medical and Veterinary Entomology	19	2		158	199		87	10.1111/j.0269-283X.2005.00551.x	https://www.scopus.com/inward/record.uri?eid=2-s2.0-20144365630&doi=10.1111%2fj.0269-283X.2005.00551.x&partnerID=40&md5=de2562b940a2d4260d5fde41966a8bf1	Article	Final		Scopus	2-s2.0-20144365630
Anthony, T.G., Conway, D.J., Cox-Singh, J., Matusop, A., Ratnam, S., Shamsul, S., Singh, B.	8599421900;7102790706;6602114768;7801327030;8599422400;6503981114;55316249600;	Fragmented population structure of Plasmodium falciparum in a region of declining endemicity	2005	Journal of Infectious Diseases	191	9		1558	1564		64	10.1086/429338	https://www.scopus.com/inward/record.uri?eid=2-s2.0-17644378689&doi=10.1086%2f429338&partnerID=40&md5=5e580f5be536850cb2aea93ca6b08443	Article	Final		Scopus	2-s2.0-17644378689
Lenčeš, P.	8275085600;	Malaria - Interesting case reports of patients from Slovak Military Field Hospital in East Timor [Malária - Zaujímavé kazuistiky pacientov zo Slovenskej Vojenskej pol'nej Nemocnice vo Východnom Timore]	2005	Lekarsky Obzor	54	2		54	56				https://www.scopus.com/inward/record.uri?eid=2-s2.0-15944414252&partnerID=40&md5=eab454c6385e606dc2b0f9a958906059	Article	Final		Scopus	2-s2.0-15944414252
Josephine, F.P., Nissapatorn, V.	13105728900;13104888100;	Malaria: the value of the automated depolarization analysis.	2005	The Southeast Asian journal of tropical medicine and public health	36 Suppl 4			68	72		2		https://www.scopus.com/inward/record.uri?eid=2-s2.0-33646194674&partnerID=40&md5=341c39fb877527e82fed0bce4147eac4	Article	Final		Scopus	2-s2.0-33646194674
Jamaiah, I., Rohela, M., Nissapatorn, V., Khoo, B.L., Khoo, P.S., Radhiyah, M., Aisyah, A.	55893366900;57196175573;13104888100;13106294000;13105047900;13105425900;56619538300;	Malaria: a 10-year (1994-2003) retrospective study at University Malaya Medical Center (UMMC), Kuala Lumpur, Malaysia.	2005	The Southeast Asian journal of tropical medicine and public health	36 Suppl 4			60	63		8		https://www.scopus.com/inward/record.uri?eid=2-s2.0-33646177084&partnerID=40&md5=af3b58ae6084a62d2b52bf15ed541b79	Article	Final		Scopus	2-s2.0-33646177084
Nissapatorn, V., Lim, Y.A., Jamaiah, I., Agnes, L.S., Amyliana, K., Wen, C.C., Nurul, H., Nizam, S., Quake, C.T., Valartmathi, C., Woei, C.Y., Anuar, A.K.	13104888100;13105602900;55893366900;6504124842;13105651900;13105470100;55420448500;13106195000;13104796800;13105740400;13104986400;6603793639;	Parasitic infections in Malaysia: changing and challenges.	2005	The Southeast Asian journal of tropical medicine and public health	36 Suppl 4			50	59		21		https://www.scopus.com/inward/record.uri?eid=2-s2.0-33646166420&partnerID=40&md5=f7ac65edb12ace4ecb5808159c9d9660	Article	Final		Scopus	2-s2.0-33646166420
Chan, K.-L., Choo, C.-Y., Abdullah, N.R., Ismail, Z.	7406034826;7004583242;53163173700;7003288464;	Antiplasmodial studies of Eurycoma longifolia Jack using the lactate dehydrogenase assay of Plasmodium falciparum	2004	Journal of Ethnopharmacology	92	2021-03-02		223	227		98	10.1016/j.jep.2004.02.025	https://www.scopus.com/inward/record.uri?eid=2-s2.0-2342548693&doi=10.1016%2fj.jep.2004.02.025&partnerID=40&md5=9d12ea97360ea4aeac18b6510443770c	Article	Final		Scopus	2-s2.0-2342548693
Phetsouvanh, R., Vythilingam, I., Sivadong, B., Lokman Hakim, S., Chan, S.T., Phompida, S.	12752874500;7004056456;6504473582;6602601087;7404255664;56262421100;	Endemic malaria in four villages in Attapeu Province, Lao PDR	2004	Southeast Asian Journal of Tropical Medicine and Public Health	35	3		547	551		8		https://www.scopus.com/inward/record.uri?eid=2-s2.0-8444252189&partnerID=40&md5=b52e929b8ec30f0de5a3e8dcb1c36be0	Article	Final		Scopus	2-s2.0-8444252189
Koh, K.H., Chew, P.H., Kiyu, A.	55663392800;36771735500;6506538395;	A Retrospective Study of Malaria Infections in an Intensive Care Unit of a General Hospital in Malaysia	2004	Singapore Medical Journal	45	1		28	36		42		https://www.scopus.com/inward/record.uri?eid=2-s2.0-1642285766&partnerID=40&md5=53c5833baeb1e7f9514cb83caf4fd58e	Review	Final		Scopus	2-s2.0-1642285766
Zheng, L., Wang, S., Romans, P., Zhao, H., Luna, C., Benedict, M.Q.	7403406302;55843500000;6701623284;7404779143;57198270769;7102830525;	Quantitative trait loci in Anopheles gambiae controlling the encapsulation response against Plasmodium cynomolgi Ceylon	2003	BMC Genetics	4		16				42	10.1186/1471-2156-4-16	https://www.scopus.com/inward/record.uri?eid=2-s2.0-1542306475&doi=10.1186%2f1471-2156-4-16&partnerID=40&md5=b21a483fe8ad5c0b8fbfd700cd5b7824	Article	Final	All Open Access, Gold, Green	Scopus	2-s2.0-1542306475
Fulde, G.	7004534540;	Two febrile travellers	2003	Medicine Today	4	5		110	111				https://www.scopus.com/inward/record.uri?eid=2-s2.0-0038628956&partnerID=40&md5=0a89b4c54270876f51452dc90c8ae4f5	Article	Final		Scopus	2-s2.0-0038628956
Kamel, A.G.M., Najila, M.J.S., Zahir, S.I.S., Rain, A.N., Hakim, L., Zakiah, I., Khozirah, Azizol	7102345055;6506892967;7004390615;57214099848;55391290700;7003288464;7409655440;7409816209;	In vitro anti-malarial activity of Andrographis paniculata (Acanthaceae)	2003	International Medical Journal	10	1		43	46				https://www.scopus.com/inward/record.uri?eid=2-s2.0-0037368441&partnerID=40&md5=6f4141dfe48248825ddfeb80f18214ce	Article	Final		Scopus	2-s2.0-0037368441
Grau, G.E., Mackenzie, C.D., Carr, R.A., Redard, M., Pizzolato, G., Allasia, C., Cataldo, C., Taylor, T.E., Molyneux, M.E.	7103027102;7202852697;56435418900;6604085253;35474266000;7004201300;55251497500;35413137400;7004794512;	Platelet accumulation in brain microvessels in fatal pediatric cerebral malaria	2003	Journal of Infectious Diseases	187	3		461	466		237	10.1086/367960	https://www.scopus.com/inward/record.uri?eid=2-s2.0-0037316682&doi=10.1086%2f367960&partnerID=40&md5=d81eed266d7e176f7938e2d7d54fd1f3	Article	Final	All Open Access, Bronze, Green	Scopus	2-s2.0-0037316682
Konchom, S., Singhasivanon, P., Kaewkungwal, J., Chupraphawan, S., Thimasarn, K., Kidson, C., Rojanawatsirivet, C., Yimsamran, S., Looareesuwan, S.	6506087509;7003665904;6701733827;6506295270;6701449757;7005043233;6507648807;7801646186;35411827400;	Trend of malaria incidence in highly endemic provinces along the Thai borders, 1991-2001	2003	Southeast Asian Journal of Tropical Medicine and Public Health	34	3		486	494		24		https://www.scopus.com/inward/record.uri?eid=2-s2.0-0346339882&partnerID=40&md5=713eb2d8e63b68a840d5614502747b98	Article	Final		Scopus	2-s2.0-0346339882
Cox-Singh, J., Lu, H.Y., Davis, T.M.E., Ilett, K.F., Hackett, L.P., Matusop, A., Singh, B.	6602114768;7404843545;57005974500;7102332185;7005111191;7801327030;55316249600;	Application of a multi-faceted approach for the assessment of treatment response in falciparum malaria: A study from Malaysian Borneo	2003	International Journal for Parasitology	33	13		1545	1552		9	10.1016/S0020-7519(03)00199-1	https://www.scopus.com/inward/record.uri?eid=2-s2.0-0142155267&doi=10.1016%2fS0020-7519%2803%2900199-1&partnerID=40&md5=0b7f826e1de1b0318b250625dd451622	Article	Final		Scopus	2-s2.0-0142155267
Yapp, D.T.T., Yap, S.Y.	6603558572;7103042648;	Lansium domesticum: Skin and leaf extracts of this fruit tree interrupt the lifecycle of Plasmodium falciparum, and are active towards a chloroquine-resistant strain of the parasite (T9) in vitro	2003	Journal of Ethnopharmacology	85	1		145	150		17	10.1016/S0378-8741(02)00375-6	https://www.scopus.com/inward/record.uri?eid=2-s2.0-0037358279&doi=10.1016%2fS0378-8741%2802%2900375-6&partnerID=40&md5=380ab139a3b14efb8a35ccf1ac312914	Article	Final		Scopus	2-s2.0-0037358279
Kraemer, P., Chaudier, B., Garnotel, E., Morillon, M.	7006415918;6602671015;6602778922;7006260873;	Antimalarial chemoprophylaxis for travellers in Southeast Asia [Chimioprophylaxie antipaludique en Asie du Sud-est chez le voyageur]	2002	Medecine Tropicale	62	1		12	14				https://www.scopus.com/inward/record.uri?eid=2-s2.0-0036351026&partnerID=40&md5=4146ff94793a966fa33d9721bba4da1b	Short Survey	Final		Scopus	2-s2.0-0036351026
Kitchener, S.	6603918053;	Malaria in the Australian Defence Force associated with the interFET peacekeeping operation in East Timor [2]	2002	Military Medicine	167	9		iii	iv		4		https://www.scopus.com/inward/record.uri?eid=2-s2.0-0036738143&partnerID=40&md5=10684c5320a02cdc2a77696c0342b577	Letter	Final		Scopus	2-s2.0-0036738143
Kamel, A.G.M., Najila, M.J.S., Zahir, S.I.S., Rain, A.N., Hakim, L., Zakiah, I., Khozirah, Azizol	7102345055;6506892967;7004390615;57214099848;55391290700;7003288464;7409655440;7409816209;	In vitro anti-malarial activity of a plant extract from Malaysia	2002	International Medical Journal	9	2		135	138		1		https://www.scopus.com/inward/record.uri?eid=2-s2.0-0036616132&partnerID=40&md5=191d1039030d9730810c3d7d2fe8eae1	Article	Final		Scopus	2-s2.0-0036616132
Kitchener, S.J., Seidl, I.	6603918053;57214571289;	Relapsing vivax malaria	2002	Medical Journal of Australia	176	10		502			3	10.5694/j.1326-5377.2002.tb04528.x	https://www.scopus.com/inward/record.uri?eid=2-s2.0-0037141123&doi=10.5694%2fj.1326-5377.2002.tb04528.x&partnerID=40&md5=da0523e8daf07db2ee606115988450d2	Letter	Final		Scopus	2-s2.0-0037141123
Singh, B., Cox-Singh, J.	55316249600;6602114768;	Parasites that cause problems in Malaysia: Soil-transmitted helminths and malaria parasites	2001	Trends in Parasitology	17	12		597	600		11	10.1016/S1471-4922(01)02148-1	https://www.scopus.com/inward/record.uri?eid=2-s2.0-0035698006&doi=10.1016%2fS1471-4922%2801%2902148-1&partnerID=40&md5=426b760b28b569aa01813a8835743064	Review	Final		Scopus	2-s2.0-0035698006
Conway, D.J., Machado, R.L.D., Singh, B., Dessert, P., Mikes, Z.S., Povoa, M.M., Oduola, A.M.J., Roper, C.	7102790706;7101977940;55316249600;15745247600;7003318146;24523252700;7003563580;7005764994;	Extreme geographical fixation of variation in the Plasmodium falciparum gamete surface protein gene Pfs48/45 compared with microsatellite loci	2001	Molecular and Biochemical Parasitology	115	2		145	156		52	10.1016/S0166-6851(01)00278-X	https://www.scopus.com/inward/record.uri?eid=2-s2.0-0035400171&doi=10.1016%2fS0166-6851%2801%2900278-X&partnerID=40&md5=0dd67dcf4539eaa1138ebf841049eb1f	Article	Final		Scopus	2-s2.0-0035400171
Norhayati, M., Rohani, A.K., Hayati, M.I., Halimah, A.S., Sharom, M.Y., Abidin, A.H., Fatmah, M.S.	8625546900;6603318315;57193142492;6506755274;6602282886;56104179800;6603024856;	Clinical features of malaria in Orang Asli population in Pos Piah, Malaysia.	2001	The Medical journal of Malaysia	56	3		271	274		10		https://www.scopus.com/inward/record.uri?eid=2-s2.0-0035465094&partnerID=40&md5=f17b761f45bb7d031f56c118952c749d	Article	Final		Scopus	2-s2.0-0035465094
Cox-Singh, J., Zakaria, R., Abdullah, M.S., Rahman, H.A., Nagappan, S., Singh, B.	6602114768;6604014877;35186085400;7101793655;6507253171;7405640683;	Short report: Differences in dihydrofolate reductase but not dihydropteroate synthase alleles in Plasmodium Falciparum isolates from geographically distinct areas in Malaysia	2001	American Journal of Tropical Medicine and Hygiene	64	2021-02-01		28	31		22	10.4269/ajtmh.2001.64.1.11425158	https://www.scopus.com/inward/record.uri?eid=2-s2.0-0034968575&doi=10.4269%2fajtmh.2001.64.1.11425158&partnerID=40&md5=0dc3379d3a7ce8084a26340e6969811d	Article	Final	All Open Access, Bronze, Green	Scopus	2-s2.0-0034968575
Tabuk, T.C., Ulger, S.	6506409675;6602977158;	The malaria situation in Turkey [Situatsiia po maliarii v Turtsii.]	2000	Meditsinskaia parazitologiia i parazitarnye bolezni		2		26	27		8		https://www.scopus.com/inward/record.uri?eid=2-s2.0-0034170399&partnerID=40&md5=038680d263df687f4843b8497019cf02	Article	Final		Scopus	2-s2.0-0034170399

## Sheet: SJ-Web of Science
Authors	Article Title	Publication Year	Source Title
Jeyaprakasam, NK; Pramasivan, S; Liew, JWK; Low, LV; Wan-Sulaiman, WY; Ngui, R; Jelip, J; Vythilingam, I	Evaluation of Mosquito Magnet and other collection tools for Anopheles mosquito vectors of simian malaria	2021	PARASITES & VECTORS
Li, MI; Mailepessov, D; Vythilingam, I; Lee, V; Lam, P; Ng, LC; Tan, CH	Prevalence of simian malaria parasites in macaques of Singapore	2021	PLOS NEGLECTED TROPICAL DISEASES
De Ang, JX; Yaman, K; Kadir, KA; Matusop, A; Singh, B	New vectors that are early feeders for Plasmodium knowlesi and other simian malaria parasites in Sarawak, Malaysian Borneo	2021	SCIENTIFIC REPORTS
Kotepui, M; Masangkay, FR; Kotepui, KU; Milanez, GD	Preliminary review on the prevalence, proportion, geographical distribution, and characteristics of naturally acquired Plasmodium cynomolgi infection in mosquitoes, macaques, and humans: a systematic review and meta-analysis	2021	BMC INFECTIOUS DISEASES
Amir, A; Shahari, S; Liew, JWK; de Silva, JR; Khan, MB; Lai, MY; Snounou, G; Abdullah, ML; Gani, M; Rovie-Ryan, JJ; Lau, YL	Natural Plasmodium infection in wild macaques of three states in peninsular Malaysia	2020	ACTA TROPICA
Rahim, MAFA; Munajat, MB; Idris, ZM	Malaria distribution and performance of malaria diagnostic methods in Malaysia (1980-2019): a systematic review	2020	MALARIA JOURNAL
Jeyaprakasam, NK; Liew, JWK; Low, V; Wan-Sulaiman, WY; Vythilingam, I	Plasmodium knowlesi infecting humans in Southeast Asia: What's next?	2020	PLOS NEGLECTED TROPICAL DISEASES
Raja, TN; Hu, TH; Kadir, KA; Mohamad, DSA; Rosli, N; Wong, LL; Hii, KC; Divis, PCS; Singh, B	Naturally Acquired Human Plasmodium cynomolgi and P. knowlesi Infections, Malaysian Borneo	2020	EMERGING INFECTIOUS DISEASES
Gamalo, LE; Dimalibot, J; Kadir, KA; Singh, B; Paller, VG	Plasmodium knowlesi and other malaria parasites in long-tailed macaques from the Philippines	2019	MALARIA JOURNAL
Ahmed, MA; Quan, FS	Plasmodium knowlesi clinical isolates from Malaysia show extensive diversity and strong differential selection pressure at the merozoite surface protein 7D (MSP7D)	2019	MALARIA JOURNAL
Zaw, MT; Lin, Z	Human Plasmodium knowlesi infections in South-East Asian countries	2019	JOURNAL OF MICROBIOLOGY IMMUNOLOGY AND INFECTION
Koh, GJN; Ismail, PK; Koh, D	Occupationally Acquired Plasmodium knowlesi Malaria in Brunei Darussalam	2019	SAFETY AND HEALTH AT WORK
Hartmeyer, GN; Stensvold, CR; Fabricius, T; Marmolin, ES; Hoegh, SV; Nielsen, HV; Kemp, M; Vestergaard, LS	Plasmodium cynomolgi as Cause of Malaria in Tourist to Southeast Asia, 2018	2019	EMERGING INFECTIOUS DISEASES
Mohamad, FS; Abu-Bakar, N	TOWARDS SUCCESSFUL ADAPTATION OF PLASMODIUM KNOWLESI TO LONG-TERM IN-VITRO CULTURE IN HUMAN ERYTHROCYTES	2019	INTERNATIONAL JOURNAL OF PHARMACEUTICAL SCIENCES AND RESEARCH
Chua, TH; Manin, BO; Vythilingam, I; Fornace, K; Drakeley, CJ	Effect of different habitat types on abundance and biting times of Anopheles balabacensis Baisas (Diptera: Culicidae) in Kudat district of Sabah, Malaysia	2019	PARASITES & VECTORS
Wong, ML; Ahmed, MA; Sulaiman, WYW; Manin, BO; Leong, CS; Quan, FS; Chua, TH; Drakeley, C; Snounou, G; Vythilingam, I	Genetic diversity of zoonotic malaria parasites from mosquito vector and vertebrate hosts	2019	INFECTION GENETICS AND EVOLUTION
Daneshvar, C; William, T; Davis, TME	Clinical features and management of Plasmodium knowlesi infections in humans	2018	PARASITOLOGY
Vythilingam, I; Wong, ML; Wan-Yussof, WS	Current status of Plasmodium knowlesi vectors: a public health concern?	2018	PARASITOLOGY
Amir, A; Cheong, FW; de Silva, JR; Liew, JWK; Lau, YL	Plasmodium knowlesi malaria: current research perspectives	2018	INFECTION AND DRUG RESISTANCE
Singh, B; Kadir, KA; Hu, TH; Raja, TN; Mohamad, DS; Lin, LW; Hii, KC	Naturally acquired human infections with the simian malaria parasite, Plasmodium cynomolgi, in Sarawak, Malaysian Borneo	2018	INTERNATIONAL JOURNAL OF INFECTIOUS DISEASES
Barber, BE; Russell, B; Grigg, MJ; Zhang, R; William, T; Amir, A; Lau, YL; Chatfield, MD; Dondorp, AM; Anstey, NM; Yeo, TW	Reduced red blood cell deformability in Plasmodium knowlesi malaria	2018	BLOOD ADVANCES
Chua, TH; Manin, BO; Daim, S; Vythilingam, I; Drakeley, C	Phylogenetic analysis of simian Plasmodium spp. infecting Anopheles balabacensis Baisas in Sabah, Malaysia	2017	PLOS NEGLECTED TROPICAL DISEASES
Barber, BE; Rajahram, GS; Grigg, MJ; William, T; Anstey, NM	World Malaria Report: time to acknowledge Plasmodium knowlesi malaria	2017	MALARIA JOURNAL
Siner, A; Liew, ST; Kadir, KA; Mohamad, DSA; Thomas, FK; Zulkarnaen, M; Singh, B	Absence of Plasmodium inui and Plasmodium cynomolgi, but detection of Plasmodium knowlesi and Plasmodium vivax infections in asymptomatic humans in the Betong division of Sarawak, Malaysian Borneo	2017	MALARIA JOURNAL
De Silva, JR; Lau, YL; Fong, MY	Genetic clustering and polymorphism of the merozoite surface protein-3 of Plasmodium knowlesi clinical isolates from Peninsular Malaysia	2017	PARASITES & VECTORS
Ranaweera, AD; Danansuriya, MN; Pahalagedera, K; Gunasekera, WMKTDAW; Dharmawardena, P; Mak, KW; Wong, PSJ; Li, MZI; Tan, CH; Hapuarachchi, HC; Herath, HDB; Fernando, D	Diagnostic challenges and case management of the first imported case of Plasmodium knowlesi in Sri Lanka	2017	MALARIA JOURNAL
Hawkes, F; Manin, BO; Ng, SH; Torr, SJ; Drakeley, C; Chua, TH; Ferguson, HM	Evaluation of electric nets as means to sample mosquito vectors host-seeking on humans and primates	2017	PARASITES & VECTORS
Jiram, AI; Hisam, S; Reuben, H; Husin, SZ; Roslan, A; Ismail, WRW	SUBMICROSCOPIC EVIDENCE OF THE SIMIAN MALARIA PARASITE, PLASMODIUM KNOWLESI, IN AN ORANG ASLI COMMUNITY	2016	SOUTHEAST ASIAN JOURNAL OF TROPICAL MEDICINE AND PUBLIC HEALTH
Yusof, R; Ahmed, MA; Jelip, J; Ngian, HU; Mustakim, S; Hussin, HM; Fong, MY; Mahmud, R; Sitam, FAT; Japning, JRR; Snounou, G; Escalante, AA; Lau, YL	Phylogeographic Evidence for 2 Genetically Distinct Zoonotic Plasmodium knowlesi Parasites, Malaysia	2016	EMERGING INFECTIOUS DISEASES
Brant, HL; Ewers, RM; Vythilingam, I; Drakeley, C; Benedick, S; Mumford, JD	Vertical stratification of adult mosquitoes (Diptera: Culicidae) within a tropical rainforest in Sabah, Malaysia	2016	MALARIA JOURNAL
Bird, EM; Parameswaran, U; William, T; Khoo, TM; Grigg, MJ; Aziz, A; Marfurt, J; Yeo, TW; Auburn, S; Anstey, NM; Barber, BE	Transfusion-transmitted severe Plasmodium knowlesi malaria in a splenectomized patient with beta-thalassaemia major in Sabah, Malaysia: a case report	2016	MALARIA JOURNAL
Lau, YL; Lee, WC; Chen, JH; Zhong, Z; Jian, JB; Amir, A; Cheong, FW; Sum, JS; Fong, MY	Draft Genomes of Anopheles cracens and Anopheles maculatus: Comparison of Simian Malaria and Human Malaria Vectors in Peninsular Malaysia	2016	PLOS ONE
Britton, S; Cheng, Q; Grigg, MJ; William, T; Anstey, NM; McCarthy, JS	A Sensitive, Colorimetric, High-Throughput Loop-Mediated Isothermal Amplification Assay for the Detection of Plasmodium knowlesi	2016	AMERICAN JOURNAL OF TROPICAL MEDICINE AND HYGIENE
Sutton, PL; Luo, ZP; Divis, PCS; Friedrich, VK; Conway, DJ; Singh, B; Barnwell, JW; Carlton, JM; Sullivan, SA	Characterizing the genetic diversity of the monkey malaria parasite Plasmodium cynomolgi	2016	INFECTION GENETICS AND EVOLUTION
Shearer, FM; Huang, Z; Weiss, DJ; Wiebe, A; Gibson, HS; Battle, KE; Pigott, DM; Brady, OJ; Putaporntip, C; Jongwutiwes, S; Lau, YL; Manske, M; Amato, R; Elyazar, IRF; Vythilingam, I; Bhatt, S; Gething, PW; Singh, B; Golding, N; Hay, SI; Moyes, CL	Estimating Geographical Variation in the Risk of Zoonotic Plasmodium knowlesi Infection in Countries Eliminating Malaria	2016	PLOS NEGLECTED TROPICAL DISEASES
Putaporntip, C; Kuamsab, N; Jongwutiwes, S	Sequence diversity and positive selection at the Duffy-binding protein genes of Plasmodium knowlesi and P-cynomolgi: Analysis of the complete coding sequences of Thai isolates	2016	INFECTION GENETICS AND EVOLUTION
Fong, MY; Rashdi, SAA; Yusof, R; Lau, YL	Genetic Diversity, Natural Selection and Haplotype Grouping of Plasmodium knowlesi Gamma Protein Region II (Pk gamma RII): Comparison with the Duffy Binding Protein (PkDBP alpha RII)	2016	PLOS ONE
Manin, BO; Ferguson, HM; Vythilingam, I; Fornace, K; William, T; Torr, SJ; Drakeley, C; Chua, TH	Investigating the Contribution of Peridomestic Transmission to Risk of Zoonotic Malaria Infection in Humans	2016	PLOS NEGLECTED TROPICAL DISEASES
Dentinger, RM	Patterns of Infection and Patterns of Evolution: How a Malaria Parasite Brought Monkeys and Man Closer Together in the 1960s	2016	JOURNAL OF THE HISTORY OF BIOLOGY
Akter, R; Vythilingam, I; Khaw, LT; Qvist, R; Lim, YAL; Sitam, FT; Venugopalan, B; Sekaran, SD	Simian malaria in wild macaques: first report from Hulu Selangor district, Selangor, Malaysia	2015	MALARIA JOURNAL
Fong, MY; Wong, SS; De Silva, JR; Lau, YL	Genetic polymorphism in domain I of the apical membrane antigen-1 among Plasmodium knowlesi clinical isolates from Peninsular Malaysia	2015	ACTA TROPICA
Wong, ML; Chua, TH; Leong, CS; Khaw, LT; Fornace, K; Wan-Sulaiman, WY; William, T; Drakeley, C; Ferguson, HM; Vythilingam, I	Seasonal and Spatial Dynamics of the Primary Vector of Plasmodium knowlesi within a Major Transmission Focus in Sabah, Malaysia	2015	PLOS NEGLECTED TROPICAL DISEASES
Fong, MY; Ahmed, MA; Wong, SS; Lau, YL; Sitam, F	Genetic Diversity and Natural Selection of the Plasmodium knowlesi Circumsporozoite Protein Nonrepeat Regions	2015	PLOS ONE
Ta, TH; Hisam, S; Lanza, M; Jiram, AI; Ismail, N; Rubio, JM	First case of a naturally acquired human infection with Plasmodium cynomolgi	2014	MALARIA JOURNAL
Yusof, R; Lau, YL; Mahmud, R; Fong, MY; Jelip, J; Ngian, HU; Mustakim, S; Hussin, HM; Marzuki, N; Ali, MM	High proportion of knowlesi malaria in recent malaria cases in Malaysia	2014	MALARIA JOURNAL
Vythilingam, I; Lim, YAL; Venugopalan, B; Ngui, R; Leong, CS; Wong, ML; Khaw, L; Goh, X; Yap, N; Sulaiman, WYW; Jeffery, J; Zawiah, AGCT; Aszlina, IN; Sharma, RSK; Ling, LY; Mahmud, R	Plasmodium knowlesi malaria an emerging public health problem in Hulu Selangor, Selangor, Malaysia (2009-2013): epidemiologic and entomologic analysis	2014	PARASITES & VECTORS
Azidah, AK; Faizal, MAM; Lili, HY; Zeehaida, M	Severe Plasmodium knowlesi infection with multiorgan involvement in north east peninsular Malaysia	2014	TROPICAL BIOMEDICINE
Zaw, MT; Lin, Z	Methods for Detection and Identification of Plasmodium knowlesi: A Review Article	2014	INTERNATIONAL JOURNAL OF COLLABORATIVE RESEARCH ON INTERNAL MEDICINE & PUBLIC HEALTH
Moyes, CL; Henry, AJ; Golding, N; Huang, Z; Singh, B; Baird, JK; Newton, PN; Huffman, M; Duda, KA; Drakeley, CJ; Elyazar, IRF; Anstey, NM; Chen, QJ; Zommers, Z; Bhatt, S; Gething, PW; Hay, SI	Defining the Geographical Range of the Plasmodium knowlesi Reservoir	2014	PLOS NEGLECTED TROPICAL DISEASES
Goh, XT; Al Lim, Y; Vythilingam, I; Chew, CH; Lee, PC; Ngui, R; Tan, TC; Yap, NJ; Nissapatorn, V; Chua, KH	Increased detection of Plasmodium knowlesi in Sandakan division, Sabah as revealed by PlasmoNex (TM)	2013	MALARIA JOURNAL
Braima, KA; Sum, JS; Ghazali, ARM; Muslimin, M; Jeffery, J; Lee, WC; Shaker, MR; Elamin, AEM; Jamaiah, I; Lau, YL; Rohela, M; Kamarulzaman, A; Sitam, F; Mohd-Noh, R; Abdul-Aziz, NM	Is There a Risk of Suburban Transmission of Malaria in Selangor, Malaysia?	2013	PLOS ONE
William, T; Rahman, HA; Jelip, J; Ibrahim, MY; Menon, J; Grigg, MJ; Yeo, TW; Anstey, NM; Barber, BE	Increasing Incidence of Plasmodium knowlesi Malaria following Control of P. falciparum and P. vivax Malaria in Sabah, Malaysia	2013	PLOS NEGLECTED TROPICAL DISEASES
Singh, B; Daneshvar, C	Human Infections and Detection of Plasmodium knowlesi	2013	CLINICAL MICROBIOLOGY REVIEWS
Vythilingam, I; Hii, J	Simian Malaria Parasites: Special Emphasis on Plasmodium knowlesi and Their Anopheles Vectors in Southeast Asia	2013	ANOPHELES MOSQUITOES - NEW INSIGHTS INTO MALARIA VECTORS
Amir, A; Sum, JS; Lau, YL; Vythilingam, I; Fong, MY	Colonization of Anopheles cracens: a malaria vector of emerging importance	2013	PARASITES & VECTORS
Rajahram, GS; Barber, BE; William, T; Menon, J; Anstey, NM; Yeo, TW	Deaths due to Plasmodium knowlesi malaria in Sabah, Malaysia: association with reporting as Plasmodium malariae and delayed parenteral artesunate	2012	MALARIA JOURNAL
Jiram, AI; Vythilingam, I; NoorAzian, YM; Yusof, YM; Azahari, AH; Fong, MY	Entomologic investigation of Plasmodium knowlesi vectors in Kuala Lipis, Pahang, Malaysia	2012	MALARIA JOURNAL
Barber, BE; William, T; Dhararaj, P; Anderios, F; Grigg, MJ; Yeo, TW; Anstey, NM	Epidemiology of Plasmodium knowlesi malaria in north-east Sabah, Malaysia: family clusters and wide age distribution	2012	MALARIA JOURNAL
Vythilingam, I	Plasmodium knowlesi and Wuchereria bancrofti: their vectors and challenges for the future	2012	FRONTIERS IN PHYSIOLOGY
Azira, NMS; Zairi, NZ; Amry, AR; Zeehaida, M	Case series of naturally acquired Plasmodium knowlesi infection in a tertiary teaching hospital	2012	TROPICAL BIOMEDICINE
Sermwittayawong, N; Singh, B; Nishibuchi, M; Sawangjaroen, N; Vuddhakul, V	Human Plasmodium knowlesi infection in Ranong province, southwestern border of Thailand	2012	MALARIA JOURNAL
William, T; Menon, J; Rajahram, G; Chan, L; Ma, G; Donaldson, S; Khoo, S; Fredrick, C; Jelip, J; Anstey, NM; Yeo, TW	Severe Plasmodium knowlesi Malaria in a Tertiary Care Hospital, Sabah, Malaysia	2011	EMERGING INFECTIOUS DISEASES
Kantele, A; Jokiranta, TS	Review of Cases With the Emerging Fifth Human Malaria Parasite, Plasmodium knowlesi	2011	CLINICAL INFECTIOUS DISEASES
Jongwutiwes, S; Buppan, P; Kosuvin, R; Seethamchai, S; Pattanawong, U; Sirichaisinthop, J; Putaporntip, C	Plasmodium knowlesi Malaria in Humans and Macaques, Thailand	2011	EMERGING INFECTIOUS DISEASES
Vythilingam, I	Plasmodium knowlesi in humans: a review on the role of its vectors in Malaysia	2010	TROPICAL BIOMEDICINE
Divis, PCS; Shokoples, SE; Singh, B; Yanow, SK	A TaqMan real-time PCR assay for the detection and quantitation of Plasmodium knowlesi	2010	MALARIA JOURNAL
Tang, THT; Salas, A; Ali-Tammam, M; Martinez, MD; Lanza, M; Arroyo, E; Rubio, JM	First case of detection of Plasmodium knowlesi in Spain by Real Time PCR in a traveller from Southeast Asia	2010	MALARIA JOURNAL
Mohamed, Z; Roshan, TM	Human Plasmodium Knowlesi: An Emerging Infection Presented with Severe Thrombocytopenia	2009	INTERNATIONAL MEDICAL JOURNAL
Babady, NE; Sloan, LM; Rosenblatt, JE; Pritt, BS	Short Report: Detection of Plasmodium knowlesi by Real-Time Polymerase Chain Reaction	2009	AMERICAN JOURNAL OF TROPICAL MEDICINE AND HYGIENE
Lee, KS; Cox-Singh, J; Singh, B	Morphological features and differential counts of Plasmodium knowlesi parasites in naturally acquired human infections	2009	MALARIA JOURNAL
Galinski, MR; Barnwell, JW	Monkey malaria kills four humans	2009	TRENDS IN PARASITOLOGY
Cox-Singh, J	Knowlesi malaria in Vietnam	2009	MALARIA JOURNAL
Vythilingam, I; NoorAzian, YM; Huat, TC; Jiram, AI; Yusri, YM; Azahari, AH; NorParina, I; NoorRain, A; LokmanHakim, S	Plasmodium knowlesi in humans, macaques and mosquitoes in peninsular Malaysia	2008	PARASITES & VECTORS
Luchavez, J; Espino, F; Curameng, P; Espina, R; Bell, D; Chiodini, P; Nolder, D; Sutherland, C; Lee, KS; Singh, B	Human infections with Plasmodium knowlesi, the Philippines	2008	EMERGING INFECTIOUS DISEASES
Tan, CH; Vythilingam, I; Matusop, A; Chan, ST; Singh, B	Bionomics of Anopheles latens in Kapit, Sarawak, Malaysian Borneo in relation to the transmission of zoonotic simian malaria parasite Plasmodium knowlesi	2008	MALARIA JOURNAL
Cox-Singh, J; Singh, B	Knowlesi malaria: newly emergent and of public health importance?	2008	TRENDS IN PARASITOLOGY
Sallum, MAM; Peyton, EL; Wilkerson, RC	Six new species of the Anopheles leucosphyrus group, reinterpretation of An. elegans and vector implications	2005	MEDICAL AND VETERINARY ENTOMOLOGY
Singh, B; Sung, LK; Matusop, A; Radhakrishnan, A; Shamsul, SSG; Cox-Singh, J; Thomas, A; Conway, DJ	A large focus of naturally acquired Plasmodium knowlesi infections in human beings	2004	LANCET
Zheng, LB; Wang, S; Romans, P; Zhao, HY; Luna, C; Benedict, MQ	Quantitative trait loci in Anopheles gambiae controlling the encapsulation response against Plasmodium cynomolgi Ceylon	2003	BMC GENETICS

## Sheet: SJ-All Combine
Title	Year	Source
Natural Human Infections with Plasmodium cynomolgi, P. inui, and 4 other Simian Malaria Parasites, Malaysia.	2021	PudMed
Evaluation of Mosquito Magnet and other collection tools for Anopheles mosquito vectors of simian malaria.	2021	PudMed
Preliminary review on the prevalence, proportion, geographical distribution, and characteristics of naturally acquired Plasmodium cynomolgi infection in mosquitoes, macaques, and humans: a systematic review and meta-analysis.	2021	PudMed
Plasmodium knowlesi infecting humans in Southeast Asia: What's next?	2020	PudMed
Malaria distribution and performance of malaria diagnostic methods in Malaysia (1980-2019): a systematic review.	2020	PudMed
Naturally Acquired Human Plasmodium cynomolgi and P. knowlesi Infections, Malaysian Borneo.	2020	PudMed
Natural Plasmodium infection in wild macaques of three states in peninsular Malaysia.	2020	PudMed
Indoor and outdoor residual spraying of a novel formulation of deltamethrin K-Othrine® (Polyzone) for the control of simian malaria in Sabah, Malaysia.	2020	PudMed
Plasmodium cynomolgi as Cause of Malaria in Tourist to Southeast Asia, 2018.	2019	PudMed
Human Plasmodium knowlesi infections in South-East Asian countries.	2019	PudMed
Plasmodium knowlesi clinical isolates from Malaysia show extensive diversity and strong differential selection pressure at the merozoite surface protein 7D (MSP7D).	2019	PudMed
Occupationally Acquired Plasmodium knowlesi Malaria in Brunei Darussalam.	2019	PudMed
Absence of Plasmodium inui and Plasmodium cynomolgi, but detection of Plasmodium knowlesi and Plasmodium vivax infections in asymptomatic humans in the Betong division of Sarawak, Malaysian Borneo.	2017	PudMed
Phylogenetic analysis of simian Plasmodium spp. infecting Anopheles balabacensis Baisas in Sabah, Malaysia.	2017	PudMed
World Malaria Report: time to acknowledge Plasmodium knowlesi malaria.	2017	PudMed
Genetic clustering and polymorphism of the merozoite surface protein-3 of Plasmodium knowlesi clinical isolates from Peninsular Malaysia.	2017	PudMed
Investigating the Contribution of Peri-domestic Transmission to Risk of Zoonotic Malaria Infection in Humans.	2016	PudMed
Estimating Geographical Variation in the Risk of Zoonotic Plasmodium knowlesi Infection in Countries Eliminating Malaria.	2016	PudMed
Sequence diversity and positive selection at the Duffy-binding protein genes of Plasmodium knowlesi and P. cynomolgi: Analysis of the complete coding sequences of Thai isolates.	2016	PudMed
Phylogeographic Evidence for 2 Genetically Distinct Zoonotic Plasmodium knowlesi Parasites, Malaysia.	2016	PudMed
Vertical stratification of adult mosquitoes (Diptera: Culicidae) within a tropical rainforest in Sabah, Malaysia.	2016	PudMed
Transfusion-transmitted severe Plasmodium knowlesi malaria in a splenectomized patient with beta-thalassaemia major in Sabah, Malaysia: a case report.	2016	PudMed
Draft Genomes of Anopheles cracens and Anopheles maculatus: Comparison of Simian Malaria and Human Malaria Vectors in Peninsular Malaysia.	2016	PudMed
Current status of Plasmodium knowlesi vectors: a public health concern?	2018	PudMed
Genetic Diversity, Natural Selection and Haplotype Grouping of Plasmodium knowlesi Gamma Protein Region II (PkγRII): Comparison with the Duffy Binding Protein (PkDBPαRII).	2016	PudMed
A Sensitive, Colorimetric, High-Throughput Loop-Mediated Isothermal Amplification Assay for the Detection of Plasmodium knowlesi.	2016	PudMed
Seasonal and Spatial Dynamics of the Primary Vector of Plasmodium knowlesi within a Major Transmission Focus in Sabah, Malaysia.	2015	PudMed
Simian malaria in wild macaques: first report from Hulu Selangor district, Selangor, Malaysia.	2015	PudMed
Genetic polymorphism in domain I of the apical membrane antigen-1 among Plasmodium knowlesi clinical isolates from Peninsular Malaysia.	2015	PudMed
Genetic Diversity and Natural Selection of the Plasmodium knowlesi Circumsporozoite Protein Nonrepeat Regions.	2015	PudMed
A review of malaria research in malaysia.	2014	PudMed
High proportion of knowlesi malaria in recent malaria cases in Malaysia.	2014	PudMed
Severe Plasmodium knowlesi infection with multiorgan involvement in north east peninsular Malaysia.	2014	PudMed
First case of a naturally acquired human infection with Plasmodium cynomolgi.	2014	PudMed
Is there a risk of suburban transmission of malaria in Selangor, Malaysia?	2013	PudMed
Increased detection of Plasmodium knowlesi in Sandakan division, Sabah as revealed by PlasmoNex™.	2013	PudMed
Colonization of Anopheles cracens: a malaria vector of emerging importance.	2013	PudMed
Increasing incidence of Plasmodium knowlesi malaria following control of P. falciparum and P. vivax Malaria in Sabah, Malaysia.	2013	PudMed
Epidemiology of Plasmodium knowlesi malaria in north-east Sabah, Malaysia: family clusters and wide age distribution.	2012	PudMed
Case series of naturally acquired Plasmodium knowlesi infection in a tertiary teaching hospital.	2012	PudMed
Deaths due to Plasmodium knowlesi malaria in Sabah, Malaysia: association with reporting as Plasmodium malariae and delayed parenteral artesunate.	2012	PudMed
Entomologic investigation of Plasmodium knowlesi vectors in Kuala Lipis, Pahang, Malaysia.	2012	PudMed
Plasmodium knowlesi and Wuchereria bancrofti: Their Vectors and Challenges for the Future.	2012	PudMed
Plasmodium knowlesi malaria in Malaysia.	2010	PudMed
Severe Plasmodium knowlesi malaria in a tertiary care hospital, Sabah, Malaysia.	2011	PudMed
First case of detection of Plasmodium knowlesi in Spain by Real Time PCR in a traveller from Southeast Asia.	2010	PudMed
Monkey malaria kills four humans.	2009	PudMed
Plasmodium knowlesi in humans, macaques and mosquitoes in peninsular Malaysia.	2008	PudMed
Knowlesi malaria: newly emergent and of public health importance?	2008	PudMed
Bionomics of Anopheles latens in Kapit, Sarawak, Malaysian Borneo in relation to the transmission of zoonotic simian malaria parasite Plasmodium knowlesi.	2008	PudMed
Six new species of the Anopheles leucosphyrus group, reinterpretation of An. elegans and vector implications.	2005	PudMed
Diversity and natural selection of Merozoite surface Protein-1 in three species of human malaria parasites: Contribution from South-East Asian isolates	2021	Science Direct
Association of variants in IL1B, TLR9, TREM1, IL10RA, and CD3G and Native American ancestry on malaria susceptibility in Colombian populations	2021	Science Direct
Complexity of malaria transmission dynamics in the Brazilian Atlantic Forest	2021	Science Direct
Natural Plasmodium infection in wild macaques of three states in peninsular Malaysia	2020	Science Direct
Structural diversity, natural selection and intragenic recombination in the Plasmodium vivax merozoite surface protein 9 locus in Thailand	2020	Science Direct
Plasmodium infection in Kerteszia cruzii (Diptera: Culicidae) in the Atlantic tropical rain forest, southeastern Brazil	2020	Science Direct
Prevalence of malaria and its risk factors in Sabah, Malaysia	2020	Science Direct
Environmental risk factors and exposure to the zoonotic malaria parasite Plasmodium knowlesi across northern Sabah, Malaysia: a population-based cross-sectional survey	2019	Science Direct
Genetic diversity of zoonotic malaria parasites from mosquito vector and vertebrate hosts	2019	Science Direct
Genetic diversity of Plasmodium knowlesi among human and long-tailed macaque populations in Peninsular Malaysia: The utility of microsatellite markers	2019	Science Direct
Indel-informed Bayesian analysis suggests cryptic population structure between Plasmodium knowlesi of humans and long-tailed macaques (Macaca fascicularis) in Malaysian Borneo	2019	Science Direct
Genetic and haplotype analyses targeting cytochrome b gene of Plasmodium knowlesi isolates of Malaysian Borneo and Peninsular Malaysia	2018	Science Direct
Reduced red blood cell deformability in Plasmodium knowlesi malaria	2018	Science Direct
Genetic diversity in the C-terminus of merozoite surface protein 1 among Plasmodium knowlesi isolates from Selangor and Sabah Borneo, Malaysia	2017	Science Direct
Comparison of microscopy and PCR for the detection of human Plasmodium species and Plasmodium knowlesi in southern Myanmar	2017	Science Direct
Strict tropism for CD71+/CD234+ human reticulocytes limits the zoonotic potential of Plasmodium cynomolgi	2017	Science Direct
Sequence diversity and positive selection at the Duffy-binding protein genes of Plasmodium knowlesi and P. cynomolgi: Analysis of the complete coding sequences of Thai isolates	2016	Science Direct
Investigation on possible transmission of monkeys' Plasmodium to human in a populations living in the equatorial rainforest of the Democratic republic of Congo	2016	Science Direct
Artesunate–mefloquine versus chloroquine for treatment of uncomplicated Plasmodium knowlesi malaria in Malaysia (ACT KNOW): an open-label, randomised controlled trial	2016	Science Direct
Characterizing the genetic diversity of the monkey malaria parasite Plasmodium cynomolgi	2016	Science Direct
Primate malarias: Diversity, distribution and insights for zoonotic Plasmodium	2015	Science Direct
Contrasting infection susceptibility of the Japanese macaques and cynomolgus macaques to closely related malaria parasites, Plasmodium vivax and Plasmodium cynomolgi	2015	Science Direct
Epidemiological aspects of vivax and falciparum malaria: global spectrum	2014	Science Direct
Eradication of malaria through genetic engineering: the current situation	2013	Science Direct
Differential sequence diversity at merozoite surface protein-1 locus of Plasmodium knowlesi from humans and macaques in Thailand	2013	Science Direct
Respiratory Manifestations of Malaria,	2012	Science Direct
Malaria vaccines: looking back and lessons learnt	2011	Science Direct
Unresolved direction of host transfer of Plasmodium vivax v. P. simium and P. malariae v. P. brasilianum	2011	Science Direct
Vector-borne parasitic zoonoses: Emerging scenarios and new perspectives	2011	Science Direct
Prophylactic and curative activities of extracts from Warburgia ugandensis Sprague (Canellaceae) and Zanthoxylum usambarense (Engl.) Kokwaro (Rutaceae) against Plasmodium knowlesi and Plasmodium berghei	2010	Science Direct
Unhealthy travelers present challenges to sustainable primate ecotourism	2010	Science Direct
Malaria Update for the Clinical Microbiology Laboratory: a New Species, Plasmodium knowlesi, and New Diagnostic Tests	2010	Science Direct
Malaria zoonoses	2009	Science Direct
Role of regulatory agencies	2009	Science Direct
N-terminally His-tagged hepatitis B core antigens: Construction, expression, purification and antigenicity	2009	Science Direct
Bionomics, taxonomy, and distribution of the major malaria vector taxa of Anopheles subgenus Cellia in Southeast Asia: An updated review	2008	Science Direct
Evolution and phylogeny of the heterogeneous cytosolic SSU rRNA genes in the genus Plasmodium	2008	Science Direct
Knowlesi malaria: newly emergent and of public health importance?	2008	Science Direct
Natural Plasmodium infections in Brazilian wild monkeys: Reservoirs for human infections?	2008	Science Direct
Rapid evolution of an erythrocyte invasion gene family: the Plasmodium reichenowi Reticulocyte Binding Like (RBL) genes	2004	Science Direct
Infectious agents and cancer: criteria for a causal relation	2004	Science Direct
A large focus of naturally acquired Plasmodium knowlesi infections in human beings	2004	Science Direct
Immunization safety priority project at the world health organization	2003	Science Direct
Merozoite surface protein-9 of Plasmodium vivax and related simian malaria parasites is orthologous to p101/ABRA of P. falciparum	2002	Science Direct
Geography, ecology and emerging infectious diseases	2000	Science Direct
Effects of environmental change on emerging parasitic diseases	2000	Science Direct
The seasonal dynamics and biting behavior of potential Anopheles vectors of Plasmodium knowlesi in Palawan, Philippines	2021	Scopus
Activity of Plasmodium vivax promoter elements in Plasmodium knowlesi, and a centromere-containing plasmid that expresses NanoLuc throughout the parasite life cycle	2021	Scopus
Quantification of the misidentification of Plasmodium knowlesi as Plasmodium malariae by microscopy: an analysis of 1569 P. knowlesi cases	2021	Scopus
Evaluation of Mosquito Magnet and other collection tools for Anopheles mosquito vectors of simian malaria	2021	Scopus
Preliminary review on the prevalence, proportion, geographical distribution, and characteristics of naturally acquired Plasmodium cynomolgi infection in mosquitoes, macaques, and humans: a systematic review and meta-analysis	2021	Scopus
Natural human infections with Plasmodium cynomolgi, P. inui, and 4 other Simian Malaria Parasites, Malaysia	2021	Scopus
Evaluation of ethnopharmacologically selected Vitex negundo L. for In vitro antimalarial activity and secondary metabolite profiling	2021	Scopus
Diversity and natural selection of Merozoite surface Protein-1 in three species of human malaria parasites: Contribution from South-East Asian isolates	2021	Scopus
First evidence of local circulation of Plasmodium ovale curtisi and reliability of a malaria rapid diagnostic test among symptomatic outpatients in Douala, Cameroon	2021	Scopus
High incidence of asymptomatic cases during an outbreak of plasmodium malariae in a remote village of Malaysian borneo	2021	Scopus
Spatial and temporal patterns of plasmodium knowlesi Malaria in sarawak from 2008 to 2017	2021	Scopus
Malaria in urban Kuala Lumpur, Malaysia from 2005 to 2017	2021	Scopus
Perceptions and prevention practices on malaria among the indigenous Orang Asli community in Kelantan, Peninsular Malaysia	2021	Scopus
Genetic diversity of the full length apical membrane antigen-1 of plasmodium knowlesi clinical isolates from peninsular malaysia	2021	Scopus
Anti-plasmodial activity of aqueous neem leaf extract mediated green synthesis-based silver nitrate nanoparticles	2021	Scopus
Spatial and temporal analysis of plasmodium Knowlesi infection in peninsular Malaysia, 2011 to 2018	2020	Scopus
Plasmodium knowlesi infecting humans in southeast asia: What’s next?	2020	Scopus
Malaria elimination in Malaysia and the rising threat of Plasmodium knowlesi	2020	Scopus
Malaria distribution and performance of malaria diagnostic methods in Malaysia (1980–2019): a systematic review	2020	Scopus
Genetic diversity of circumsporozoite protein in Plasmodium knowlesi isolates from Malaysian Borneo and Peninsular Malaysia	2020	Scopus
First molecular investigation of haemosporidian parasites in Thai bat species	2020	Scopus
Hematological and phylogenetic studies of Leucocytozoon spp. In backyard chickens and fighting cocks around Kamphaeng Saen, Thailand	2020	Scopus
Liver function test abnormalities in experimental and clinical plasmodium vivax infection	2020	Scopus
Natural Plasmodium infection in wild macaques of three states in peninsular Malaysia	2020	Scopus
The impact of delayed treatment of uncomplicated P. falciparum malaria on progression to severe malaria: A systematic review and a pooled multicentre individual-patient meta-analysis	2020	Scopus
Plasmodium ovale malaria and dengue co-infection in a glucose-6-phosphate dehydrogenase (g6pd) deficiency patient : A case study	2020	Scopus
Human exposure to zoonotic malaria vectors in village, farm and forest habitats in Sabah, Malaysian Borneo	2020	Scopus
Prevalence of asymptomatic and/or low-density malaria infection among high-risk groups in peninsular malaysia	2020	Scopus
Case report: Recurrence of Plasmodium vivax malaria due to defective cytochrome P450 2D6 function in Pos Lenjang, Pahang, Malaysia	2020	Scopus
Comparative evaluation of two commercial real-time PCR kits (QuantiFast™ and abTES™) for the detection of Plasmodium knowlesi and other Plasmodium species in Sabah, Malaysia	2020	Scopus
Population genomic structure and recent evolution of Plasmodium knowlesi, Peninsular Malaysia	2020	Scopus
Naturally acquired human Plasmodium cynomolgi and P. knowlesi infections, Malaysian Borneo	2020	Scopus
Droplet digital polymerase chain reaction (ddPCR) for the detection of Plasmodium knowlesi and Plasmodium vivax	2020	Scopus
Genetic diversity and neutral selection in Plasmodium vivax erythrocyte binding protein correlates with patient antigenicity	2020	Scopus
Evaluation of WarmStart colorimetric loop-mediated isothermal amplification assay for diagnosis of Malaria	2020	Scopus
Plasmodium vivax drug resistance markers: Genetic polymorphisms and mutation patterns in isolates from Malaysia	2020	Scopus
Indoor and outdoor residual spraying of a novel formulation of deltamethrin K-Othrine® (Polyzone) for the control of simian malaria in Sabah, Malaysia	2020	Scopus
Molecular characterization of Plasmodium falciparum antifolate resistance markers in Thailand between 2008 and 2016	2020	Scopus
A case of co-infection: First reported case of severe Plasmodium knowlesi malaria and dengue co-infection in sabah, Malaysia	2020	Scopus
A review of published literature regarding health issues of coastal communities in Sabah, Malaysia	2020	Scopus
Corrigendum to: Severe vivax malaria: a prospective exploration at a tertiary healthcare centre in Southwestern India (Pathogens and Global Health, (2017), 111, 3, (148-160), 10.1080/20477724.2017.1309342)	2020	Scopus
Plasmodium knowlesi Malaria in Sabah, Malaysia, 2015-2017: Ongoing increase in incidence despite nearelimination of the human-only plasmodium species	2020	Scopus
Is the epidemiology of plasmodium knowlesi changing, and what does this mean for malaria control in Southeast Asia?	2020	Scopus
Prevalence of malaria and its risk factors in Sabah, Malaysia	2020	Scopus
Updates on malaria incidence and profile in Malaysia from 2013 to 2017	2020	Scopus
A panel of recombinant proteins from human-infective Plasmodium species for serological surveillance	2020	Scopus
Two genetically distinct plasmodium knowlesi duffy binding Protein Alpha Region II (PkDBPαII) haplotypes demonstrate higher binding level to Fy(a+b+) erythrocytes than Fy(a+b-) erythrocytes	2020	Scopus
Imported falciparum malaria: A case series in a tertiary hospital	2020	Scopus
Demographic, clinical and laboratory features of leptospirosis–malaria co-infections in Peninsular Malaysia	2020	Scopus
A molecular barcode to inform the geographical origin and transmission dynamics of Plasmodium vivax malaria	2020	Scopus
Vector compositions change across forested to deforested ecotones in emerging areas of zoonotic malaria transmission in Malaysia	2019	Scopus
Whole genome sequencing of amplified Plasmodium knowlesi DNA from unprocessed blood reveals genetic exchange events between Malaysian Peninsular and Borneo subpopulations	2019	Scopus
Long-Tailed Macaque Response to Deforestation in a Plasmodium knowlesi-Endemic Area	2019	Scopus
Deaths from Plasmodium knowlesi Malaria: Case Series and Systematic Review	2019	Scopus
Induction and Kinetics of Complement-Fixing Antibodies Against Plasmodium vivax Merozoite Surface Protein 3α and Relationship With Immunoglobulin G Subclasses and Immunoglobulin M	2019	Scopus
Natural Human Infections With Plasmodium cynomolgi and Other Malaria Species in an Elimination Setting in Sabah, Malaysia	2019	Scopus
Diversity pattern of Plasmodium knowlesi merozoite surface protein 4 (MSP4) in natural population of Malaysia	2019	Scopus
Genetic diversity of Plasmodium knowlesi among human and long-tailed macaque populations in Peninsular Malaysia: The utility of microsatellite markers	2019	Scopus
A Solid Beginning to Understanding Plasmodium vivax in Africa	2019	Scopus
Local human movement patterns and land use impact exposure to zoonotic malaria in Malaysian borneo	2019	Scopus
Human Plasmodium knowlesi infections in South-East Asian countries	2019	Scopus
Antiphosphatidylserine Immunoglobulin M and Immunoglobulin G Antibodies Are Higher in Vivax Than Falciparum Malaria, and Associated With Early Anemia in Both Species	2019	Scopus
Loss of complement regulatory proteins on red blood cells in mild malarial anaemia and in Plasmodium falciparum induced blood-stage infection	2019	Scopus
Distribution of the Duffy genotypes in Malaysian Borneo and its relation to Plasmodium knowlesi malaria susceptibility	2019	Scopus
Genetic characterisation of the erythrocyte-binding protein (PkβII) of Plasmodium knowlesi isolates from Malaysia	2019	Scopus
Recent incidence of human malaria caused by plasmodium knowlesi in the villages in Kudat peninsula, Sabah, Malaysia: Mapping of the infection risk using remote sensing data	2019	Scopus
Low levels of polymorphisms and negative selection in plasmodum knowlesi merozoite surface protein 8 in Malaysian isolates	2019	Scopus
Molecular surveillance of Pfkelch13 and Pfmdr1 mutations in Plasmodium falciparum isolates from southern Thailand	2019	Scopus
Effect of different habitat types on abundance and biting times of Anopheles balabacensis Baisas (Diptera: Culicidae) in Kudat district of Sabah, Malaysia	2019	Scopus
Evidence of asymptomatic submicroscopic malaria in low transmission areas in Belaga district, Kapit division, Sarawak, Malaysia	2019	Scopus
Plasmodium knowlesi clinical isolates from Malaysia show extensive diversity and strong differential selection pressure at the merozoite surface protein 7D (MSP7D)	2019	Scopus
Environmental risk factors and exposure to the zoonotic malaria parasite Plasmodium knowlesi across northern Sabah, Malaysia: a population-based cross-sectional survey	2019	Scopus
Genetic diversity of merozoite surface protein-1 gene block 2 allelic types in plasmodium falciparum isolates from malaysia and thailand	2019	Scopus
Occupationally Acquired Plasmodium knowlesi Malaria in Brunei Darussalam	2019	Scopus
Insecticide susceptibility status and resistance mechanism of Anopheles cracens Sallum and Peyton and Anopheles maculatus Theobald (Family: Culicidae) from knowlesi malaria endemic areas in Peninsular Malaysia	2019	Scopus
Predictive analysis across spatial scales links zoonotic malaria to deforestation	2019	Scopus
Case report: Two cases of recurring Ovale Malaria in Sarawak, Malaysia, after successful treatment of imported Plasmodium falciparum infection	2019	Scopus
Plasmodium cynomolgi as Cause of Malaria in Tourist to Southeast Asia, 2018	2019	Scopus
An epidemiological review on emerging and re-emerging parasitic infectious diseases in Malaysia	2019	Scopus
Malaria elimination transmission and costing in the asia-pacific: A multi-species dynamic transmission model [version 2; peer review: 2 not approved]	2019	Scopus
Severe pulmonary haemorrhage: An uncommon presentation of plasmodium knowlesi	2019	Scopus
Plasmodium falciparum artemisinin resistance monitoring in Sabah, Malaysia: In vivo therapeutic efficacy and kelch13 molecular marker surveillance	2018	Scopus
Genetic polymorphism and natural selection in the C-terminal 42 kDa region of merozoite surface protein-1 (MSP-1) among Plasmodium knowlesi samples from Malaysia 06 Biological Sciences 0604 Genetics	2018	Scopus
Genomic analysis of a pre-elimination Malaysian Plasmodium vivax population reveals selective pressures and changing transmission dynamics	2018	Scopus
Intravascular haemolysis in severe Plasmodium knowlesi malaria: Association with endothelial activation, microvascular dysfunction, and acute kidney injury article	2018	Scopus
Variation in intronic microsatellites and exon 2 of the Plasmodium falciparum chloroquine resistance transporter gene during modification of artemisinin combination therapy in Thailand	2018	Scopus
Platelets kill circulating parasites of all major Plasmodium species in human malaria	2018	Scopus
Diversity and natural selection on the thrombospondin-related adhesive protein (TRAP) gene of Plasmodium knowlesi in Malaysia	2018	Scopus
Age-related clinical spectrum of plasmodium knowlesi malaria and predictors of severity	2018	Scopus
Can the intake of antiparasitic secondary metabolites explain the low prevalence of hemoparasites among wild Psittaciformes?	2018	Scopus
Identification and validation of a novel panel of Plasmodium knowlesi biomarkers of serological exposure	2018	Scopus
Exposure and infection to Plasmodium knowlesi in case study communities in Northern Sabah, Malaysia and Palawan, The Philippines	2018	Scopus
Genetic and haplotype analyses targeting cytochrome b gene of Plasmodium knowlesi isolates of Malaysian Borneo and Peninsular Malaysia	2018	Scopus
The effect of regularly dosed paracetamol versus no paracetamol on renal function in Plasmodium knowlesi malaria (PACKNOW): Study protocol for a randomised controlled trial	2018	Scopus
Malaria parasites of long-tailed macaques in Sarawak, Malaysian Borneo: A novel species and demographic and evolutionary histories	2018	Scopus
Genetic diversity and natural selection of Plasmodium knowlesi merozoite surface protein 1 paralog gene in Malaysia	2018	Scopus
A reference genome and methylome for the Plasmodium knowlesi A1-H.1 line	2018	Scopus
Artemether-Lumefantrine Versus Chloroquine for the Treatment of Uncomplicated Plasmodium knowlesi Malaria: An Open-Label Randomized Controlled Trial CAN KNOW	2018	Scopus
The Plasmodium knowlesi Pk41 surface protein diversity, natural selection, sub population and geographical clustering: A 6-cysteine protein family member	2018	Scopus
Artemisinin resistance outside of Southeast Asia	2018	Scopus
Importance of proactive malaria case surveillance and management in Malaysia	2018	Scopus
A review of Plasmodium knowlesi among Macaques in Malaysia	2018	Scopus
Detection of mutated Plasmodium vivax Kelch propeller domain (PvK12) in Malaysian isolates	2018	Scopus
Falciparum malaria outbreak in sabah linked to an immigrant rubber tapper	2018	Scopus
Current status of Plasmodium knowlesi vectors: A public health concern?	2018	Scopus
A clinical tool to predict Plasmodium vivax recurrence in Malaysia	2017	Scopus
Over two decades of Plasmodium knowlesi infections in Sarawak: Trend and forecast	2017	Scopus
Absence of Plasmodium inui and Plasmodium cynomolgi, but detection of Plasmodium knowlesi and Plasmodium vivax infections in asymptomatic humans in the Betong division of Sarawak, Malaysian Borneo	2017	Scopus
Phylogenetic analysis of simian Plasmodium spp. infecting Anopheles balabacensis Baisas in Sabah, Malaysia	2017	Scopus
Factors affecting primaquine combination treatment in Malaria patients in Selangor, Malaysia	2017	Scopus
Genetic diversity in the C-terminus of merozoite surface protein 1 among Plasmodium knowlesi isolates from Selangor and Sabah Borneo, Malaysia	2017	Scopus
Strict tropism for CD71+/CD234+ human reticulocytes limits the zoonotic potential of Plasmodium cynomolgi	2017	Scopus
Analysis of nuclear and organellar genomes of Plasmodium knowlesi in humans reveals ancient population structure and recent recombination among host-specific subpopulations	2017	Scopus
Analysis of polymorphisms and selective pressures on ama1 gene in Plasmodium knowlesi isolates from Sabah, Malaysia	2017	Scopus
The Duffy binding protein (PkDBPαII) of Plasmodium knowlesi from Peninsular Malaysia and Malaysian Borneo show different binding activity level to human erythrocytes	2017	Scopus
Effects of Aging on Parasite Biomass, Inflammation, Endothelial Activation, Microvascular Dysfunction and Disease Severity in Plasmodium knowlesi and Plasmodium falciparum Malaria	2017	Scopus
Individual-level factors associated with the risk of acquiring human Plasmodium knowlesi malaria in Malaysia: a case-control study	2017	Scopus
Identifying the risks for human transmission of Plasmodium knowlesi	2017	Scopus
Three divergent subpopulations of the malaria parasite plasmodium knowlesi	2017	Scopus
World Malaria Report: time to acknowledge Plasmodium knowlesi malaria	2017	Scopus
Diagnostic challenges and case management of the first imported case of Plasmodium knowlesi in Sri Lanka	2017	Scopus
The Treatment of Plasmodium knowlesi Malaria	2017	Scopus
Response to fever and utilization of standby emergency treatment (SBET) for malaria in travellers to Southeast Asia: A questionnaire-based cohort study	2017	Scopus
Detection of Plasmodium knowlesi, Plasmodium falciparum and Plasmodium vivax using loop-mediated isothermal amplification (LAMP) in a co-endemic area in Malaysia	2017	Scopus
Genetic clustering and polymorphism of the merozoite surface protein-3 of Plasmodium knowlesi clinical isolates from Peninsular Malaysia	2017	Scopus
The dangers of accepting a single diagnosis: case report of concurrent Plasmodium knowlesi malaria and dengue infection	2017	Scopus
Barriers to routine G6PD testing prior to treatment with primaquine	2017	Scopus
Diagnosis and Treatment of the First Imported Case of Plasmodium knowlesi Infection in China	2016	Scopus
Utility of COX1 phylogenetics to differentiate between locally acquired and imported Plasmodium knowlesi infections in Singapore	2016	Scopus
Relative risk estimation for malaria disease mapping based on stochastic SIR-SI model in Malaysia	2016	Scopus
Investigating the Contribution of Peri-domestic Transmission to Risk of Zoonotic Malaria Infection in Humans	2016	Scopus
Prevalence of Plasmodium falciparum molecular markers of antimalarial drug resistance in a residual malaria focus area in Sabah, Malaysia	2016	Scopus
Sequence diversity and positive selection at the Duffy-binding protein genes of Plasmodium knowlesi and P. cynomolgi: Analysis of the complete coding sequences of Thai isolates	2016	Scopus
Intravascular haemolysis with haemoglobinuria in a splenectomized patient with severe Plasmodium knowlesi malaria	2016	Scopus
Distribution and prevalence of malaria parasites among long-tailed macaques (Macaca fascicularis) in regional populations across Southeast Asia	2016	Scopus
Estimating Geographical Variation in the Risk of Zoonotic Plasmodium knowlesi Infection in Countries Eliminating Malaria	2016	Scopus
Phylogeographic evidence for 2 genetically distinct zoonotic Plasmodium knowlesi Parasites, Malaysia	2016	Scopus
Vertical stratification of adult mosquitoes (Diptera: Culicidae) within a tropical rainforest in Sabah, Malaysia	2016	Scopus
Transfusion-transmitted severe Plasmodium knowlesi malaria in a splenectomized patient with beta-thalassaemia major in Sabah, Malaysia: A case report	2016	Scopus
The first monkey malaria in Turkey: A case of plasmodium knowlesi [Tiirkiye'deki ilk Maymun Sitmasi: Bir Plasmodium knowlesi Olgusu]	2016	Scopus
Expression and evaluation of recombinant plasmodium knowlesi merozoite surface protein-3 (MSP-3) for detection of human malaria	2016	Scopus
A sensitive, colorimetric, high-throughput loop-mediated isothermal amplification assay for the detection of plasmodium Knowlesi	2016	Scopus
Normocyte-binding protein required for human erythrocyte invasion by the zoonotic malaria parasite Plasmodium knowlesi	2016	Scopus
Draft genomes of Anopheles cracens and Anopheles maculatus: Comparison of simian malaria and human malaria vectors in peninsular Malaysia	2016	Scopus
Efficacy of artesunate-mefloquine for chloroquine-resistant plasmodium vivax malaria in Malaysia: An open-label, randomized, controlled trial	2016	Scopus
Retinal Changes in Uncomplicated and Severe Plasmodium knowlesi Malaria	2016	Scopus
Genetic diversity, natural selection and haplotype grouping of Plasmodium knowlesi gamma protein region II (PkγRII): Comparison with the Duffy binding protein (PkDBPαRII)	2016	Scopus
Clustering and genetic differentiation of the normocyte binding protein (nbpxa) of Plasmodium knowlesi clinical isolates from Peninsular Malaysia and Malaysia Borneo	2016	Scopus
Invasion characteristics of a Plasmodium knowlesi line newly isolated from a human	2016	Scopus
Patterns of Infection and Patterns of Evolution: How a Malaria Parasite Brought “Monkeys and Man” Closer Together in the 1960s	2016	Scopus
Dihydrofolate-reductase mutations in plasmodium knowlesi appear unrelated to selective drug pressure from putative human-to-human transmission in Sabah, Malaysia	2016	Scopus
Genetic diversity of plasmodium falciparum populations in malaria declining areas of Sabah, East Malaysia	2016	Scopus
Sensitive Detection of Plasmodium vivax Using a High-Throughput, Colourimetric Loop Mediated Isothermal Amplification (HtLAMP) Platform: A Potential Novel Tool for Malaria Elimination	2016	Scopus
Genetic diversity and natural selection in the rhoptry-associated protein 1 (RAP-1) of recent Plasmodium knowlesi clinical isolates from Malaysia	2016	Scopus
Mutations of pvdhfr and pvdhps genes in vivax endemic-malaria areas in Kota Marudu and Kalabakan, Sabah	2016	Scopus
Loop-mediated isothermal amplification assay for identification of five human plasmodium species in Malaysia	2016	Scopus
Artesunate-mefloquine versus chloroquine for treatment of uncomplicated Plasmodium knowlesi malaria in Malaysia (ACT KNOW): An open-label, randomised controlled trial	2016	Scopus
Association between landscape factors and spatial patterns of Plasmodium knowlesi infections in Sabah, Malaysia	2016	Scopus
Diagnosis of an imported Plasmodium ovale wallikeri infection in Malaysia	2016	Scopus
Submicroscopic evidence of the simian malaria parasite, Plasmodium Knowlesi, in an orang asli community	2016	Scopus
Falling Plasmodium knowlesi Malaria Death Rate among Adults despite Rising Incidence, Sabah, Malaysia, 2010-2014	2016	Scopus
Generic reaction-diffusion model for transmission of mosquito-borne diseases: Results of simulation with actual cases	2016	Scopus
Evaluation of new multiplex PCR primers for the identification of Plasmodium species found in Sabah, Malaysia	2016	Scopus
Soil-transmitted helminth infections among malaria patients determined by microscopy and real-time PCR methods at two district hospitals in Sarawak, Malaysia	2015	Scopus
A preliminary screening of potentially antimalarial plants against Plasmodium falciparum in vitro	2015	Scopus
Mature erythrocyte surface antigen protein identified in the serum of plasmodium falciparum-infected patients	2015	Scopus
In vivo antimalarial activity of the endophytic actinobacteria, Streptomyces SUK 10	2015	Scopus
Genetic polymorphism in domain I of the apical membrane antigen-1 among Plasmodium knowlesi clinical isolates from Peninsular Malaysia	2015	Scopus
A simple, high-throughput, colourimetric, field applicable loop-mediated isothermal amplification (HtLAMP) assay for malaria elimination	2015	Scopus
Development of High Resolution Melting Analysis for the Diagnosis of Human Malaria	2015	Scopus
Population genomic structure and adaptation in the zoonotic malaria parasite Plasmodium knowlesi	2015	Scopus
Seasonal and Spatial Dynamics of the Primary Vector of Plasmodium knowlesi within a Major Transmission Focus in Sabah, Malaysia	2015	Scopus
Simian malaria in wild macaques: first report from Hulu Selangor district, Selangor, Malaysia	2015	Scopus
The challenges of introducing routine G6PD testing into radical cure: A workshop report	2015	Scopus
Genetic diversity and natural selection of the Plasmodium knowlesi circumsporozoite protein nonrepeat regions	2015	Scopus
CHARACTERIZATION OF MALARIA INFECTION AT TWO BORDER AREAS OF THAILAND ADJOINING WITH MYANMAR AND MALAYSIA	2015	Scopus
Human infections with Plasmodium knowlesi-zoonotic malaria	2015	Scopus
Neglected Tropical Diseases among the Association of Southeast Asian Nations (ASEAN): Overview and Update	2015	Scopus
Genetic diversity of avian haemosporidians in Malaysia: Cytochrome b lineages of the genera Plasmodium and Haemoproteus (Haemosporida) from Selangor	2015	Scopus
Identification of circulating biomarkers in sera of Plasmodium knowlesi-infected malaria patients - comparison against Plasmodium vivax infection	2015	Scopus
Asymptomatic and submicroscopic carriage of plasmodium knowlesi malaria in household and community members of clinical cases in sabah, Malaysia	2015	Scopus
Documentation of medicinal plants traditionally used by the Jakun people of Endau-Rompin (PETA) for treatments of malaria-like symptoms	2015	Scopus
Admixture in Humans of Two Divergent Plasmodium knowlesi Populations Associated with Different Macaque Host Species	2015	Scopus
Apropos: Plasmodium knowlesi malaria an emerging public health problem in Hulu Selangor, Selangor, Malaysia (2009-2013): Epidemiologic and entomologic analysis	2015	Scopus
Plasmodium knowlesi malaria during pregnancy	2015	Scopus
Distinct genetic difference between the Duffy binding protein (PkDBPαII) of Plasmodium knowlesi clinical isolates from North Borneo and Peninsular Malaysia	2015	Scopus
Molecular detection of human Plasmodium species in Sabah using PlasmoNex™ multiplex PCR and hydrolysis probes real-time PCR	2015	Scopus
Effect of selected local medicinal plants on the asexual blood stage of chloroquine resistant Plasmodium falciparum	2014	Scopus
Current status of parasitic infections among Pangkor Island community in Peninsular Malaysia	2014	Scopus
Melatonin and malaria: Therapeutic avenues	2014	Scopus
Spatial variation in genetic diversity and natural selection on the thrombospondin-related adhesive protein locus of Plasmodium vivax(PvTRAP)	2014	Scopus
Changing epidemiology of malaria in Sabah, Malaysia: Increasing incidence of Plasmodium knowlesi	2014	Scopus
Genotyping of the Duffy blood group among Plasmodium knowlesi-infected patients in Malaysia	2014	Scopus
Plasmodium knowlesi malaria an emerging public health problem in Hulu Selangor, Selangor, Malaysia (2009-2013): Epidemiologic and entomologic analysis	2014	Scopus
High proportion of knowlesi malaria in recent malaria cases in Malaysia	2014	Scopus
Spatial distribution of malaria in Peninsular Malaysia from 2000 to 2009	2014	Scopus
Genetic diversity, haplotypes and allele groups of Duffy binding protein (PkDBPαII) of Plasmodium knowlesi clinical isolates from Peninsular Malaysia	2014	Scopus
Distribution of pfmdr1 polymorphisms in Plasmodium falciparum isolated from Southern Thailand	2014	Scopus
First case of a naturally acquired human infection with Plasmodium cynomolgi	2014	Scopus
Erratum: A Prospective Comparative Study of Knowlesi, Falciparum, and Vivax Malaria in Sabah, Malaysia: High Proportion With Severe Disease From Plasmodium Knowlesi and Plasmodium Vivax But No Mortality With Early Referral and Artesunate Therapy. (Clinical Infectious Diseases (2013) 56 (383-97))	2014	Scopus
A study protocol for a randomised open-label clinical trial of artesunate-mefloquine versus chloroquine in patients with nonsevere Plasmodium knowlesi malaria in Sabah, Malaysia (ACT KNOW trial)	2014	Scopus
Full-length sequence analysis of chloroquine resistance transporter gene in plasmodium falciparum isolates from Sabah, Malaysia	2014	Scopus
A review of malaria research in Malaysia	2014	Scopus
Factors that are associated with the risk of acquiring Plasmodium knowlesi malaria in Sabah, Malaysia: A case-control study protocol	2014	Scopus
Incidence of jaundice in plasmodium vivax malaria: A prospective study in Moodabidri, south India	2014	Scopus
Comparison of nested polymerase chain reaction and microscopy as diagnostic tools in congenital malaria: A study at Tjark Corneile Hillers Hospital Maumere, Indonesia	2014	Scopus
Transmission and Control of Plasmodium knowlesi: A Mathematical Modelling Study	2014	Scopus
Combining parasite lactate dehydrogenase-based and histidine-rich protein 2-based rapid tests to improve specificity for diagnosis of malaria due to plasmodium knowlesi and other plasmodium species in Sabah, Malaysia	2014	Scopus
Severe Plasmodium knowlesi infection with multiorgan involvement in north east peninsular Malaysia	2014	Scopus
Plasmodium knowlesi in travellers, update 2014	2014	Scopus
Plasmodium vivax population structure and transmission dynamics in Sabah Malaysia	2013	Scopus
Mass drug administration for malaria	2013	Scopus
Malaria successes and challenges in Asia	2013	Scopus
Acute respiratory distress syndrome and acute renal failure from Plasmodium ovale infection with fatal outcome	2013	Scopus
Is There a Risk of Suburban Transmission of Malaria in Selangor, Malaysia?	2013	Scopus
Distribution of dihydrofolate reductase (dhfr) and dihydropteroate synthase (dhps) mutant alleles in Plasmodium vivax isolates from Thailand	2013	Scopus
Malaysian child infected with Plasmodium vivax via blood transfusion: A case report	2013	Scopus
Increased detection of Plasmodium knowlesi in Sandakan division, Sabah as revealed by PlasmoNex™	2013	Scopus
Induction of an antibody response against Plasmodium falciparum F2RIIEBA by heterologous prime-boost immunisation	2013	Scopus
High prevalence of mutation in the Plasmodium falciparum dhfr and dhps genes in field isolates from Sabah, Northern Borneo	2013	Scopus
Plasmodium knowlesi infection: A diagnostic challenge	2013	Scopus
First case of Plasmodium knowlesi infection in a Japanese traveller returning from Malaysia	2013	Scopus
Evaluation of the Sensitivity of a pLDH-Based and an Aldolase-Based Rapid Diagnostic Test for Diagnosis of Uncomplicated and Severe Malaria Caused by PCR-Confirmed Plasmodium knowlesi, Plasmodium falciparum, and Plasmodium vivax	2013	Scopus
Colonization of Anopheles cracens: A malaria vector of emerging importance	2013	Scopus
Hyperparasitaemic human Plasmodium knowlesi infection with atypical morphology in peninsular Malaysia	2013	Scopus
Zoonotic malaria in Malaysia	2013	Scopus
A prospective comparative study of Knowlesi, falciparum, and vivax malaria in sabah, Malaysia: High proportion with severe disease from plasmodium knowlesi and plasmodium vivax but No mortality with early Referral and artesunate therapy	2013	Scopus
Plasmodium knowlesi: The emerging zoonotic malaria parasite	2013	Scopus
Limitations of microscopy to differentiate Plasmodium species in a region co-endemic for Plasmodium falciparum, Plasmodium vivax and Plasmodium knowlesi	2013	Scopus
Plasmodium knowlesi: Emergent human malaria in Southeast Asia	2013	Scopus
Surveillance for travel-related disease - GeoSentinel surveillance system, United States, 1997-2011	2013	Scopus
Mutational analysis of Plasmodium falciparum dihydrofolate reductase and dihydropteroate synthase genes in the interior division of Sabah, Malaysia.	2013	Scopus
Increasing Incidence of Plasmodium knowlesi Malaria following Control of P. falciparum and P. vivax Malaria in Sabah, Malaysia	2013	Scopus
Epidemiology of Plasmodium knowlesi malaria in north-east Sabah, Malaysia: Family clusters and wide age distribution	2012	Scopus
Plasmodium knowlesi malaria infection in human	2012	Scopus
Malaria, anti malarial drugs and the role of melatonin	2012	Scopus
Laboratory markers of disease severity in Plasmodium knowlesi infection: A case control study	2012	Scopus
Case series of naturally acquired Plasmodium knowlesi infection in a tertiary teaching hospital	2012	Scopus
Plasmodium knowlesi and Wuchereria bancrofti: Their vectors and challenges for the future	2012	Scopus
Longitudinal in vitro surveillance of Plasmodium falciparum sensitivity to common anti-malarials in Thailand between 1994 and 2010	2012	Scopus
Deaths due to Plasmodium knowlesi malaria in Sabah, Malaysia: Association with reporting as Plasmodium malariae and delayed parenteral artesunate	2012	Scopus
The detection of pfcrt and pfmdr1 point mutations as molecular markers of chloroquine drug resistance, Pahang, Malaysia	2012	Scopus
The four horsemen of the apocalypse: Tropical medicine in the fight against plague, death, famine, and war	2012	Scopus
Entomologic investigation of Plasmodium knowlesi vectors in Kuala Lipis, Pahang, Malaysia	2012	Scopus
Single nucleotide polymorphism of SSU rRNA gene among plasmodium knowlesi isolates of Sabah	2012	Scopus
Plasmodium knowlesi: From Malaysia, a novel health care threat [Plasmodium knowlesi: Dalla Malesia una nuova minaccia sanitaria]	2012	Scopus
Modelling the effect of temperature change on the extrinsic incubation period and reproductive number of Plasmodium falciparum in Malaysia	2012	Scopus
Melatonin effects on Plasmodium life cycle: New avenues for therapeutic approach	2012	Scopus
Cytoadherence and severe malaria	2012	Scopus
Genetic diversity of Plasmodium falciparum isolates from Pahang, Malaysia based on MSP-1 and MSP-2 genes	2011	Scopus
Malaria transmission model of juvenile and adult humans	2011	Scopus
From Asia, the novel (and old) fifth malaria Plasmodium of human beings	2011	Scopus
Centenary celebrations article: Plasmodium knowlesi: from macaque monkeys to humans in South-east Asia and the risk of its spread in India	2011	Scopus
Sequence analysis on the mitochondrial COXI gene of recent clinical isolates of Plasmodium knowlesi in Klang valley, peninsular Malaysia	2011	Scopus
The fifth human malaria species - Plasmodium knowlesi	2011	Scopus
Severe Plasmodium knowlesi malaria in a tertiary care hospital, Sabah, Malaysia	2011	Scopus
Plasmodium knowlesi reinfection in human	2011	Scopus
Anti-inflammatory cytokines predominate in acute human plasmodium knowlesi infections	2011	Scopus
Review of cases with the emerging fifth human malaria parasite, Plasmodium knowlesi	2011	Scopus
Trends in malaria research in 11 Asian Pacific countries: An analysis of peer-reviewed publications over two decades	2011	Scopus
Plasmodium knowlesi malaria in children	2011	Scopus
Geographic and ethnic distribution of P knowlesi infection in Sabah, Malaysia	2011	Scopus
Evaluation of the use of Cocos nucifera as antimalarial remedy in Malaysian folk medicine	2011	Scopus
High prevalence of pfcrt K76T mutants among plasmodium falciparum isolates from Sabah, Malaysia	2011	Scopus
Visceral leishmaniasis (kala-azar) and malaria coinfection in an immigrant in the state of Terengganu, Malaysia: A case report	2011	Scopus
Tracking origins and spread of sulfadoxine-resistant Plasmodium falciparum dhps alleles in Thailand	2011	Scopus
Purification and characterization of Plasmodium berghei thioredoxin reductase	2011	Scopus
Plasmodium ovale infection in Malaysia: First imported case	2010	Scopus
Clinical and parasitological response to oral chloroquine and primaquine in uncomplicated human Plasmodium knowlesi infections	2010	Scopus
First case of detection of Plasmodium knowlesi in Spain by real time PCR in a traveller from Southeast Asia	2010	Scopus
A review on Anopheles subpictus Grassi-A biological vector	2010	Scopus
Emergence in Thailand of the fifth species of malaria, Plasmodium knowlesi	2010	Scopus
Monkey malaria in the Netherlands in a traveler from Malaysia: A sporadic imported malaria which can evolve seriously [Apenmalaria in Nederland bij een reiziger uit maleisië: Een sporadische importmalaria, die ernstig kan verlopen]	2010	Scopus
Plasmodium knowlesi in humans: A review on the role of its vectors in Malaysia	2010	Scopus
Human Plasmodium knowlesi infections in Klang valley, Peninsula Malaysia: A case series	2010	Scopus
En femte plasmodiumart som kan gi malaria	2010	Scopus
Plasmodium knowlesi malaria in Vietnam: Some clarifications	2010	Scopus
Plasmodium knowlesi malaria in Malaysia	2010	Scopus
The emerging of the fifth malaria parasite (Plasmodium Knowlesi). A public health concern?	2010	Scopus
Plasmodium knowlesi--the fifth species causing human malaria [Plasmodium knowlesi, viides ihmiselle malariaa aiheuttava loislaji.]	2010	Scopus
Monkey malaria in a traveller from Malaysia [Apenmalaria in Nederland bij een reiziger uit Maleisië. Een sporadische importmalaria, die ernstig kan verlopen.]	2010	Scopus
Human Plasmodium knowlesi: An emerging infection presented with severe thrombocytopenia	2009	Scopus
Clinical and laboratory features of human Plasmodium knowlesi infection	2009	Scopus
Plasmodium knowlesi from archival blood films: Further evidence that human infections are widely distributed and not newly emergent in Malaysian Borneo	2009	Scopus
Monkey malaria kills four humans	2009	Scopus
Malaria endemicity in an Orang Asli community in Pahang, Malaysia	2009	Scopus
Swedish traveller with Plasmodium knowlesi malaria after visiting Malaysian Borneo	2009	Scopus
Plasmodium knowlesi--the fifth malaria. Potentially lethal infection which can also affect tourists [Plasmodium knowlesi--den femte malarian. Potentiellt dödlig infektion som aven kan drabba turister.]	2009	Scopus
Association between chloroquine resistance phenotypes and point mutations in pfcrt and pfmdr1 in Plasmodium falciparum isolates from Thailand	2009	Scopus
Plasmodium knowlesi in humans, macaques and mosquitoes in peninsular Malaysia	2008	Scopus
Monkey malaria in a European traveler returning from Malaysia	2008	Scopus
Knowlesi malaria: newly emergent and of public health importance?	2008	Scopus
Bionomics of Anopheles latens in Kapit, Sarawak, Malaysian Borneo in relation to the transmission of zoonotic simian malaria parasite Plasmodium knowlesi	2008	Scopus
Plasmodium knowlesi: The fifth human malaria parasite	2008	Scopus
Plasmodium knowlesi malaria in humans is widely distributed and potentially life threatening	2008	Scopus
Malaria among foreign workers in Selangor, Malaysia	2008	Scopus
The menace of vector-borne diseases	2008	Scopus
Influence of risk perception, preventive behavior, movement and environment on malaria infection in Lundu district, Sarawak, Malaysia	2007	Scopus
Anopheles (Cellia) Kokhani, n. sp. (Diptera: Culicidae) from Kapit, Sarawak, east Malaysia	2007	Scopus
Current malaria status and distribution of drug resistance in East and Southeast Asia with special focus to Thailand	2007	Scopus
Natural transmission of Plasmodium knowlesi to humans by Anopheles latens in Sarawak, Malaysia	2006	Scopus
Effect of sequence variation in Plasmodium falciparum histidine-rich protein 2 on binding of specific monoclonal antibodies: Implications for rapid diagnostic tests for malaria	2006	Scopus
Typhoid and malaria co-infection - An interesting finding in the investigation of a tropical fever	2006	Scopus
A retrospective prevalence study of malaria in an aborigine hospital in Gombak, Selangor, Malaysia.	2006	Scopus
Typhoid and malaria co-infection - An interesting findings in the investigation of a tropical fever	2006	Scopus
Severity of malaria cases reported in urban and rural hospitals in Malaysia	2006	Scopus
The impact of development and malaria control activities on its vectors in the Kinabatangan area of Sabah, East Malaysia	2005	Scopus
Six new species of the Anopheles leucosphyrus group, reinterpretation of An. elegans and vector implications	2005	Scopus
Fragmented population structure of Plasmodium falciparum in a region of declining endemicity	2005	Scopus
Malaria - Interesting case reports of patients from Slovak Military Field Hospital in East Timor [Malária - Zaujímavé kazuistiky pacientov zo Slovenskej Vojenskej pol'nej Nemocnice vo Východnom Timore]	2005	Scopus
Malaria: the value of the automated depolarization analysis.	2005	Scopus
Malaria: a 10-year (1994-2003) retrospective study at University Malaya Medical Center (UMMC), Kuala Lumpur, Malaysia.	2005	Scopus
Parasitic infections in Malaysia: changing and challenges.	2005	Scopus
Antiplasmodial studies of Eurycoma longifolia Jack using the lactate dehydrogenase assay of Plasmodium falciparum	2004	Scopus
Endemic malaria in four villages in Attapeu Province, Lao PDR	2004	Scopus
A Retrospective Study of Malaria Infections in an Intensive Care Unit of a General Hospital in Malaysia	2004	Scopus
Quantitative trait loci in Anopheles gambiae controlling the encapsulation response against Plasmodium cynomolgi Ceylon	2003	Scopus
Two febrile travellers	2003	Scopus
In vitro anti-malarial activity of Andrographis paniculata (Acanthaceae)	2003	Scopus
Platelet accumulation in brain microvessels in fatal pediatric cerebral malaria	2003	Scopus
Trend of malaria incidence in highly endemic provinces along the Thai borders, 1991-2001	2003	Scopus
Application of a multi-faceted approach for the assessment of treatment response in falciparum malaria: A study from Malaysian Borneo	2003	Scopus
Lansium domesticum: Skin and leaf extracts of this fruit tree interrupt the lifecycle of Plasmodium falciparum, and are active towards a chloroquine-resistant strain of the parasite (T9) in vitro	2003	Scopus
Antimalarial chemoprophylaxis for travellers in Southeast Asia [Chimioprophylaxie antipaludique en Asie du Sud-est chez le voyageur]	2002	Scopus
Malaria in the Australian Defence Force associated with the interFET peacekeeping operation in East Timor [2]	2002	Scopus
In vitro anti-malarial activity of a plant extract from Malaysia	2002	Scopus
Relapsing vivax malaria	2002	Scopus
Parasites that cause problems in Malaysia: Soil-transmitted helminths and malaria parasites	2001	Scopus
Extreme geographical fixation of variation in the Plasmodium falciparum gamete surface protein gene Pfs48/45 compared with microsatellite loci	2001	Scopus
Clinical features of malaria in Orang Asli population in Pos Piah, Malaysia.	2001	Scopus
Short report: Differences in dihydrofolate reductase but not dihydropteroate synthase alleles in Plasmodium Falciparum isolates from geographically distinct areas in Malaysia	2001	Scopus
The malaria situation in Turkey [Situatsiia po maliarii v Turtsii.]	2000	Scopus
Evaluation of Mosquito Magnet and other collection tools for Anopheles mosquito vectors of simian malaria	2021	Web of Science
Prevalence of simian malaria parasites in macaques of Singapore	2021	Web of Science
New vectors that are early feeders for Plasmodium knowlesi and other simian malaria parasites in Sarawak, Malaysian Borneo	2021	Web of Science
Preliminary review on the prevalence, proportion, geographical distribution, and characteristics of naturally acquired Plasmodium cynomolgi infection in mosquitoes, macaques, and humans: a systematic review and meta-analysis	2021	Web of Science
Natural Plasmodium infection in wild macaques of three states in peninsular Malaysia	2020	Web of Science
Malaria distribution and performance of malaria diagnostic methods in Malaysia (1980-2019): a systematic review	2020	Web of Science
Plasmodium knowlesi infecting humans in Southeast Asia: What's next?	2020	Web of Science
Naturally Acquired Human Plasmodium cynomolgi and P. knowlesi Infections, Malaysian Borneo	2020	Web of Science
Plasmodium knowlesi and other malaria parasites in long-tailed macaques from the Philippines	2019	Web of Science
Plasmodium knowlesi clinical isolates from Malaysia show extensive diversity and strong differential selection pressure at the merozoite surface protein 7D (MSP7D)	2019	Web of Science
Human Plasmodium knowlesi infections in South-East Asian countries	2019	Web of Science
Occupationally Acquired Plasmodium knowlesi Malaria in Brunei Darussalam	2019	Web of Science
Plasmodium cynomolgi as Cause of Malaria in Tourist to Southeast Asia, 2018	2019	Web of Science
TOWARDS SUCCESSFUL ADAPTATION OF PLASMODIUM KNOWLESI TO LONG-TERM IN-VITRO CULTURE IN HUMAN ERYTHROCYTES	2019	Web of Science
Effect of different habitat types on abundance and biting times of Anopheles balabacensis Baisas (Diptera: Culicidae) in Kudat district of Sabah, Malaysia	2019	Web of Science
Genetic diversity of zoonotic malaria parasites from mosquito vector and vertebrate hosts	2019	Web of Science
Clinical features and management of Plasmodium knowlesi infections in humans	2018	Web of Science
Current status of Plasmodium knowlesi vectors: a public health concern?	2018	Web of Science
Plasmodium knowlesi malaria: current research perspectives	2018	Web of Science
Naturally acquired human infections with the simian malaria parasite, Plasmodium cynomolgi, in Sarawak, Malaysian Borneo	2018	Web of Science
Reduced red blood cell deformability in Plasmodium knowlesi malaria	2018	Web of Science
Phylogenetic analysis of simian Plasmodium spp. infecting Anopheles balabacensis Baisas in Sabah, Malaysia	2017	Web of Science
World Malaria Report: time to acknowledge Plasmodium knowlesi malaria	2017	Web of Science
Absence of Plasmodium inui and Plasmodium cynomolgi, but detection of Plasmodium knowlesi and Plasmodium vivax infections in asymptomatic humans in the Betong division of Sarawak, Malaysian Borneo	2017	Web of Science
Genetic clustering and polymorphism of the merozoite surface protein-3 of Plasmodium knowlesi clinical isolates from Peninsular Malaysia	2017	Web of Science
Diagnostic challenges and case management of the first imported case of Plasmodium knowlesi in Sri Lanka	2017	Web of Science
Evaluation of electric nets as means to sample mosquito vectors host-seeking on humans and primates	2017	Web of Science
SUBMICROSCOPIC EVIDENCE OF THE SIMIAN MALARIA PARASITE, PLASMODIUM KNOWLESI, IN AN ORANG ASLI COMMUNITY	2016	Web of Science
Phylogeographic Evidence for 2 Genetically Distinct Zoonotic Plasmodium knowlesi Parasites, Malaysia	2016	Web of Science
Vertical stratification of adult mosquitoes (Diptera: Culicidae) within a tropical rainforest in Sabah, Malaysia	2016	Web of Science
Transfusion-transmitted severe Plasmodium knowlesi malaria in a splenectomized patient with beta-thalassaemia major in Sabah, Malaysia: a case report	2016	Web of Science
Draft Genomes of Anopheles cracens and Anopheles maculatus: Comparison of Simian Malaria and Human Malaria Vectors in Peninsular Malaysia	2016	Web of Science
A Sensitive, Colorimetric, High-Throughput Loop-Mediated Isothermal Amplification Assay for the Detection of Plasmodium knowlesi	2016	Web of Science
Characterizing the genetic diversity of the monkey malaria parasite Plasmodium cynomolgi	2016	Web of Science
Estimating Geographical Variation in the Risk of Zoonotic Plasmodium knowlesi Infection in Countries Eliminating Malaria	2016	Web of Science
Sequence diversity and positive selection at the Duffy-binding protein genes of Plasmodium knowlesi and P-cynomolgi: Analysis of the complete coding sequences of Thai isolates	2016	Web of Science
Genetic Diversity, Natural Selection and Haplotype Grouping of Plasmodium knowlesi Gamma Protein Region II (Pk gamma RII): Comparison with the Duffy Binding Protein (PkDBP alpha RII)	2016	Web of Science
Investigating the Contribution of Peridomestic Transmission to Risk of Zoonotic Malaria Infection in Humans	2016	Web of Science
Patterns of Infection and Patterns of Evolution: How a Malaria Parasite Brought Monkeys and Man Closer Together in the 1960s	2016	Web of Science
Simian malaria in wild macaques: first report from Hulu Selangor district, Selangor, Malaysia	2015	Web of Science
Genetic polymorphism in domain I of the apical membrane antigen-1 among Plasmodium knowlesi clinical isolates from Peninsular Malaysia	2015	Web of Science
Seasonal and Spatial Dynamics of the Primary Vector of Plasmodium knowlesi within a Major Transmission Focus in Sabah, Malaysia	2015	Web of Science
Genetic Diversity and Natural Selection of the Plasmodium knowlesi Circumsporozoite Protein Nonrepeat Regions	2015	Web of Science
First case of a naturally acquired human infection with Plasmodium cynomolgi	2014	Web of Science
High proportion of knowlesi malaria in recent malaria cases in Malaysia	2014	Web of Science
Plasmodium knowlesi malaria an emerging public health problem in Hulu Selangor, Selangor, Malaysia (2009-2013): epidemiologic and entomologic analysis	2014	Web of Science
Severe Plasmodium knowlesi infection with multiorgan involvement in north east peninsular Malaysia	2014	Web of Science
Methods for Detection and Identification of Plasmodium knowlesi: A Review Article	2014	Web of Science
Defining the Geographical Range of the Plasmodium knowlesi Reservoir	2014	Web of Science
Increased detection of Plasmodium knowlesi in Sandakan division, Sabah as revealed by PlasmoNex (TM)	2013	Web of Science
Is There a Risk of Suburban Transmission of Malaria in Selangor, Malaysia?	2013	Web of Science
Increasing Incidence of Plasmodium knowlesi Malaria following Control of P. falciparum and P. vivax Malaria in Sabah, Malaysia	2013	Web of Science
Human Infections and Detection of Plasmodium knowlesi	2013	Web of Science
Simian Malaria Parasites: Special Emphasis on Plasmodium knowlesi and Their Anopheles Vectors in Southeast Asia	2013	Web of Science
Colonization of Anopheles cracens: a malaria vector of emerging importance	2013	Web of Science
Deaths due to Plasmodium knowlesi malaria in Sabah, Malaysia: association with reporting as Plasmodium malariae and delayed parenteral artesunate	2012	Web of Science
Entomologic investigation of Plasmodium knowlesi vectors in Kuala Lipis, Pahang, Malaysia	2012	Web of Science
Epidemiology of Plasmodium knowlesi malaria in north-east Sabah, Malaysia: family clusters and wide age distribution	2012	Web of Science
Plasmodium knowlesi and Wuchereria bancrofti: their vectors and challenges for the future	2012	Web of Science
Case series of naturally acquired Plasmodium knowlesi infection in a tertiary teaching hospital	2012	Web of Science
Human Plasmodium knowlesi infection in Ranong province, southwestern border of Thailand	2012	Web of Science
Severe Plasmodium knowlesi Malaria in a Tertiary Care Hospital, Sabah, Malaysia	2011	Web of Science
Review of Cases With the Emerging Fifth Human Malaria Parasite, Plasmodium knowlesi	2011	Web of Science
Plasmodium knowlesi Malaria in Humans and Macaques, Thailand	2011	Web of Science
Plasmodium knowlesi in humans: a review on the role of its vectors in Malaysia	2010	Web of Science
A TaqMan real-time PCR assay for the detection and quantitation of Plasmodium knowlesi	2010	Web of Science
First case of detection of Plasmodium knowlesi in Spain by Real Time PCR in a traveller from Southeast Asia	2010	Web of Science
Human Plasmodium Knowlesi: An Emerging Infection Presented with Severe Thrombocytopenia	2009	Web of Science
Short Report: Detection of Plasmodium knowlesi by Real-Time Polymerase Chain Reaction	2009	Web of Science
Morphological features and differential counts of Plasmodium knowlesi parasites in naturally acquired human infections	2009	Web of Science
Monkey malaria kills four humans	2009	Web of Science
Knowlesi malaria in Vietnam	2009	Web of Science
Plasmodium knowlesi in humans, macaques and mosquitoes in peninsular Malaysia	2008	Web of Science
Human infections with Plasmodium knowlesi, the Philippines	2008	Web of Science
Bionomics of Anopheles latens in Kapit, Sarawak, Malaysian Borneo in relation to the transmission of zoonotic simian malaria parasite Plasmodium knowlesi	2008	Web of Science
Knowlesi malaria: newly emergent and of public health importance?	2008	Web of Science
Six new species of the Anopheles leucosphyrus group, reinterpretation of An. elegans and vector implications	2005	Web of Science
A large focus of naturally acquired Plasmodium knowlesi infections in human beings	2004	Web of Science
Quantitative trait loci in Anopheles gambiae controlling the encapsulation response against Plasmodium cynomolgi Ceylon	2003	Web of Science

## Sheet: NAS-Google Scholar
Cites	Authors	Title	Year	Source	Publisher	ArticleURL	CitesURL	GSRank	QueryDate	Type	DOI	ISSN	CitationURL	Volume	Issue	StartPage	EndPage	ECC	CitesPerYear	CitesPerAuthor	AuthorCount	Age	Abstract
1	A Bykersma	The New Zoonotic Malaria: Plasmodium cynomolgi	2021	Tropical Medicine and Infectious Disease	mdpi.com	https://www.mdpi.com/1060848	https://scholar.google.com/scholar?cites=3669982284890643263&as_sdt=2005&sciodt=0,5&hl=en	86	2021-08-07 10:10:14									1	1	1	1	1	… numerous simian plasmodium species have now been reported to naturally infect humans [5,6]. The list of experimentally transmitted simian malaria species that … occurred at the start of 2011 in a 39-year-old Malay woman from the east coast of Peninsular Malaysia [5]. Since …
0	A Lalremruata	Development of molecular methods for screening Plasmodium infections: New diagnostics for the era of malaria elimination	2021		ub01.uni-tuebingen.de	https://ub01.uni-tuebingen.de/xmlui/handle/10900/112425		810	2021-08-07 10:10:14									0	0	0	1	1	… of P. knowlesi in all Southeast Asian countries and is now accepted as the primary cause of malaria in parts of rural Malaysia [35]. Asymptomatic P. cynomolgi infections have also been detected by molecular tests in Cambodia [36] and Malaysia [37] …
0	A Mahittikorn, FR Masangkay, KU Kotepui…	Quantification of the misidentification of Plasmodium knowlesi as Plasmodium malariae by microscopy: an analysis of 1569 P. knowlesi cases	2021	Malaria journal	Springer	https://link.springer.com/article/10.1186/s12936-021-03714-1		251	2021-08-07 10:10:14	HTML								0	0	0	4	1	… knowlesi was first recognized as a cause of simian malaria in long-tailed or pig-tailed macaques [1]. It was also recognized as a cause of human malaria in 1965 [2]. The large focus on P. knowlesi as a cause of human malaria was reported in Sarawak, Malaysia, in 2004 [3 …
0	A Rohani, MN Zurainee, WMA Wan Najdah…	Outdoor residual spray for the control of monkey malaria vectors in Sarawak, Malaysia	2021		dipterajournal.com	https://www.dipterajournal.com/pdf/2021/vol8issue2/PartA/8-2-3-389.pdf		360	2021-08-07 10:10:14	PDF								0	0	0	4	1	… Mohd Ariffin M et al. Indoor and outdoor residual spraying of a novel formulation of deltamethrin K-Othrineо (Polyzone) for the control of simian malaria in Sabah, Malaysia. PLoS ONE 2020;15(5):1-18. https://doi.org/10.1371 …
0	A Suryaman, C Anwar, D Handayani…	Malaria Surveillance in the Anak Dalam Tribe, Jambi, Indonesia	2021	Jurnal Ilmu …	103.208.137.59	http://103.208.137.59/index.php/jikm/article/view/742		604	2021-08-07 10:10:14									0	0	0	4	1	… 2006;(2):1–6. 21. Kaur G. Malaria endemicity in an Orang Asli community in Pahang, Malaysia. Trop Biomed. 2009;26(1):57–66 … Kapit, Sarawak, Malaysian Borneo in relation to the transmission of zoonotic simian malaria parasite Plasmodium knowlesi. Malar J. 2008;7:1–8. 27 …
0	AM Gimenez, RF Marques, M Regiart…	Diagnostic Methods for Non-Falciparum Malaria	2021	Frontiers in Cellular and …	frontiersin.org	https://www.frontiersin.org/articles/10.3389/fcimb.2021.681063/full		763	2021-08-07 10:10:14	HTML								0	0	0	4	1	Malaria is a serious public health problem that affects mostly the poorest countries in the world, killing more than 400000 people per year, mainly children under 5 years old. Among the control and prevention strategies, the differential diagnosis of the Plasmodium–infecting species …
2	AR Medeiros-Sousa, GZ Laporta…	A mathematical model for zoonotic transmission of malaria in the Atlantic Forest: Exploring the effects of variations in vector abundance and acrodendrophily	2021	PLoS neglected …	journals.plos.org	https://journals.plos.org/plosntds/article?id=10.1371/journal.pntd.0008736	https://scholar.google.com/scholar?cites=2210074856925459977&as_sdt=2005&sciodt=0,5&hl=en	161	2021-08-07 10:10:14	HTML								2	2	1	3	1	… However, molecular tests on blood samples from 208 malaria patients in Malaysia between 2000 and 2002 revealed that 58% of the … by simian Plasmodium occurred in 1966 in the Serra da Cantareira, in the metropolitan region of São Paulo, where simian malaria is highly …
2	C Putaporntip, N Kuamsab…	Plasmodium cynomolgi co-infections among symptomatic malaria patients, Thailand	2021	Emerging Infectious …	ncbi.nlm.nih.gov	https://www.ncbi.nlm.nih.gov/pmc/articles/PMC7853550/	https://scholar.google.com/scholar?cites=8045563234415091968&as_sdt=2005&sciodt=0,5&hl=en	84	2021-08-07 10:10:14	HTML								2	2	1	3	1	… Asymptomatic natural human infections with the simian malaria parasites Plasmodium cynomolgi and Plasmodium knowlesi. J Infect Dis … Natural human infections with Plasmodium cynomolgi and other malaria species in an elimination setting in Sabah, Malaysia. J Infect Dis …
0	C Vargas-Chavez, NM Longo Pendy, S Nsango…	Uncovering transposable element variants and their potential adaptive impact in urban populations of the malaria vector Anopheles coluzzii	2021		digital.csic.es	https://digital.csic.es/handle/10261/236648		812	2021-08-07 10:10:14									0	0	0	4	1	Page 1. 1 Uncovering transposable element variants and their potential adaptive impact in urban 1 populations of the malaria vector Anopheles coluzzii 2 3 4 Carlos Vargas-Chavez1, Neil Michel Longo Pendy2,3, Sandrine E. Nsango4, Laura Aguilera1, 5 …
0	D Apriani, D Natalia…	Gambaran Pengetahuan Masyarakat tentang Malaria Knowlesi di Perbatasan Kecamatan Badau Kabupaten Kapuas Hulu	2021	Jurnal Vektor …	ejournal2.litbang.kemkes.go.id	http://ejournal2.litbang.kemkes.go.id/index.php/vektorp/article/view/4117		560	2021-08-07 10:10:14									0	0	0	3	1	… Plasmodium knowlesi. Cases of knowlesi malaria found at Sarawak Malaysia in 2004, where the Kecamatan Badau is an area directly adjacent to Sarawak, Malaysia, so the potential for transmission can also occur. Knowledge …
0	GA Carrillo Bilbao, JC Navarro, MM Garigliany…	Molecular Identification of Plasmodium falciparum from Captive Non-Human Primates in the Western Amazon Ecuador	2021	Pathogens	mdpi.com	https://www.mdpi.com/1160162		430	2021-08-07 10:10:14									0	0	0	4	1	Background: Malaria is a disease caused by hemoparasites of the Plasmodium genus. Non-human primates (NHP) are hosts of Plasmodium sp. around the world. Several studies have demonstrated that Plasmodium sp. emerged from Africa. However, little information is currently …
0	I Byrne, W Aure, BO Manin, I Vythilingam…	Environmental and spatial risk factors for the larval habitats of Plasmodium knowlesi vectors in Sabah, Malaysian Borneo	2021	Scientific reports	nature.com	https://www.nature.com/articles/s41598-021-90893-1		304	2021-08-07 10:10:14	HTML								0	0	0	5	1	… misidentified as P. malariae, P. knowlesi was first identified as a public health threat in 2004 2 . Since then, the reported incidence of human cases of the simian malaria has increased, and P. knowlesi is now the most common cause of malaria in humans in Malaysia 3 . Most …
0	I Vythilingam	MOSQUITO UTOPIAS AND DYSTOPIAS	2021	… Humanities Series editors: Scott Slovic (University …	library.oapen.org	https://library.oapen.org/bitstream/handle/20.500.12657/50200/9781000435085.pdf?sequence=1#page=284		387	2021-08-07 10:10:14	PDF								0	0	0	1	1	… 2004) to now become the predominant species affecting humans in Malaysia (Hussin et al. 2020). Moreover, a second simian malaria parasite, P. cynomolgi, is now being transmitted to humans in Southeast Asia (Ta et al. 2014, Singh et al. 2018, Grignard et al …
2	J Hii, J Hustedt, MJ Bangs	Residual Malaria Transmission in Select Countries of Asia-Pacific Region: Old Wine in a New Barrel	2021	The Journal of Infectious Diseases	academic.oup.com	https://academic.oup.com/jid/article-abstract/223/Supplement_2/S111/6255902	https://scholar.google.com/scholar?cites=16125800651386209158&as_sdt=2005&sciodt=0,5&hl=en	537	2021-08-07 10:10:14									2	2	1	3	1	AbstractBackground. Despite substantial reductions in malaria burden and improvement in case management, malaria remains a major public health challenge in the.
0	JC Buery, FEC Alencar, A Duarte, AC Loss, CR Vicente…	Atlantic Forest Malaria: A Review of More than 20 Years of Epidemiological Investigation. Microorganisms 2021, 9, 132	2021		pdfs.semanticscholar.org	https://pdfs.semanticscholar.org/ff9e/1d81478af3a555b2a2248a6b98d9d0c71f14.pdf		438	2021-08-07 10:10:14	PDF								0	0	0	6	1	… It was again reinforced when a natural trans- mission of Plasmodium cynomolgi became known in 2011 in Malaysia [21] … In recent years, studies of simian malaria have focused on the detection of Plasmodium in blood samples through an invasive process often harmful to wild …
2	JC Buery, FEC de Alencar, AMRC Duarte, AC Loss…	Atlantic Forest Malaria: A Review of More than 20 Years of Epidemiological Investigation	2021	Microorganisms	mdpi.com	https://www.mdpi.com/954272	https://scholar.google.com/scholar?cites=6865909130347465061&as_sdt=2005&sciodt=0,5&hl=en	471	2021-08-07 10:10:14									2	2	0	5	1	… The problem of malaria zoonotic transmission was first seriously considered regarding Plasmodium knowlesi in Southeast Asia [20]. It was again reinforced when a natural transmission of Plasmodium cynomolgi became known in 2011 in Malaysia [21] …
0	JE Mario-Vásquez, CA Naranjo-González…	Association of variants in IL1B, TLR9, TREM1, IL10RA, and CD3G and Native American ancestry on malaria susceptibility in Colombian populations	2021	Infection, Genetics and …	Elsevier	https://www.sciencedirect.com/science/article/pii/S1567134820305062		738	2021-08-07 10:10:14									0	0	0	3	1
0	JH Tan, YL Lau	Exploring the use of Circumsporozoite Protein (CSP) as Diagnostic Biomarker for Specific Detection of Plasmodium Knowlesi	2021		researchsquare.com	https://www.researchsquare.com/article/rs-429142/latest.pdf		599	2021-08-07 10:10:14	PDF								0	0	0	2	1	… increased incidence of Plasmodium knowlesi malaria infection. P. knowlesi is a simian malaria in which … Funding This study is funded by the Long Term Research Grant Scheme (LRGS) provided by the Ministry of Education Malaysia (LR002D-2018). Page 10. Page 10/14 …
0	JW Hang, F Tukijan, EQH Lee, SR Abdeen, Y Aniweh…	Zoonotic Malaria: Non-Laverania Plasmodium Biology and Invasion Mechanisms	2021	Pathogens	mdpi.com	https://www.mdpi.com/2076-0817/10/7/889		335	2021-08-07 10:10:14									0	0	0	6	1	… Singapore, one of the two major cities with Rio de Janeiro with a tropical rainforest, has detected the presence of simian malaria in the … The outbreak of P. knowlesi in Malaysia infers the high zoonotic malaria transmission risk in the areas where the natural macaque and human …
0	JX De Ang, K Yaman, KA Kadir, A Matusop, B Singh	New vectors that are early feeders for Plasmodium knowlesi and other simian malaria parasites in Sarawak, Malaysian Borneo	2021	Scientific reports	nature.com	https://www.nature.com/articles/s41598-021-86107-3		21	2021-08-07 10:10:14	HTML								0	0	0	5	1	… Plasmodium knowlesi, primarily a simian malaria parasite, was reported to have caused a large number of human malaria infections in 2004 … malaria cases have been reported throughout Southeast Asia and they continue to be a public health concern, particularly in Malaysia …
0	K Kulkeaw	Next-Generation Human Liver Models for Antimalarial Drug Assays	2021	Antibiotics	mdpi.com	https://www.mdpi.com/1126484		802	2021-08-07 10:10:14									0	0	0	1	1	… Moreover, cases of chloroquine-resistant P. vivax malaria have been confirmed in 10 countries: Bolivia, Brazil, Ethiopia, Indonesia, Malaysia, Myanmar, Papua New Guinea, Peru, the Solomon Islands and Thailand. Resistance …
0	K Manning, X Zhai, W Yu	Image analysis and machine learning based malaria assessment system	2021	Digital Communications and Networks	Elsevier	https://www.sciencedirect.com/science/article/pii/S2352864821000523		688	2021-08-07 10:10:14	HTML								0	0	0	3	1	… 2) Traditional image processing based feature extraction and segmentation approaches. Typical approaches that have been adopted by clinicians include Rapid Diagnostic Tests (RDT), and Serology and Simian Malaria Species Confirmation Service (SMSCS) …
0	K Murugan, L Wang, JS Hwang, J Anitha…	Use of Bio-fabricated Silver Nanocomposite Capped with Mud Crab Shell (Scylla serrata) Chitosan for Water Purifications and Sustainable Management of Mosquito …	2021	Water Resources in Arid …	Springer	https://link.springer.com/chapter/10.1007/978-3-030-67028-3_16		678	2021-08-07 10:10:14									0	0	0	5	1	… Carbohydrate Polymers, 55, 77–93.CrossRefGoogle Scholar. Ward, M., & Benelli, G. (2017). Avian and simian malaria: Do they have a cancer connection. Parasitology Research, 116(3), 839–845.CrossRefGoogle Scholar. World Health Statistics. (2017) …
57	KE Mace, NW Lucchi, KR Tan	Malaria Surveillance—United States, 2017	2021	MMWR Surveillance Summaries	ncbi.nlm.nih.gov	https://www.ncbi.nlm.nih.gov/pmc/articles/pmc8017932/	https://scholar.google.com/scholar?cites=708767157831045981&as_sdt=2005&sciodt=0,5&hl=en	798	2021-08-07 10:10:14	HTML								57	57	19	3	1	… Mixed infections with multiple species are possible and occur in areas where more than one species is in circulation (1). Rarely, humans can be infected with P. knowlesi, a predominantly simian malaria found in Southeast Asia …
5	KM Fornace, AV Diaz, J Lines…	Achieving global malaria eradication in changing landscapes	2021	Malaria …	malariajournal.biomedcentral.com	https://malariajournal.biomedcentral.com/articles/10.1186/s12936-021-03599-0	https://scholar.google.com/scholar?cites=6555455463254832350&as_sdt=2005&sciodt=0,5&hl=en	289	2021-08-07 10:10:14	HTML								5	5	1	4	1	Land use and land cover changes, such as deforestation, agricultural expansion and urbanization, are one of the largest anthropogenic environmental changes globally. Recent initiatives to evaluate the feasibility of malaria eradication have highlighted impacts of landscape changes …
0	KS Kwong, F Islahudin, CY Wen	Determinants of Parasite Clearance Time among Plasmodium knowlesi Patients in Malaysia	2021	Asian Journal of …	informaticsjournals.in	http://www.informaticsjournals.in/index.php/ajprhc/article/view/25905		402	2021-08-07 10:10:14									0	0	0	3	1	… is a parasitic infectious disease that affects approximately 3.2 billion people worldwide1. Originally known to cause simian malaria, Plasmodium (P … in the management of malaria, especially in Southeast Asia1. Following its discovery in 2004 in Sarawak, Malaysia, P. knowlesi …
0	LE Amoah, Z Abukari…	Population structure and diversity of Plasmodium falciparum in children with asymptomatic malaria living in different ecological zones of Ghana	2021	BMC Infectious …	bmcinfectdis.biomedcentral.com	https://bmcinfectdis.biomedcentral.com/articles/10.1186/s12879-021-06120-9		726	2021-08-07 10:10:14	HTML								0	0	0	3	1	Genetic diversity in Plasmodium falciparum populations can be used to describe the resilience and spatial distribution of the parasite in the midst of intensified intervention efforts. This study used microsatellite analysis to evaluate the genetic diversity and population dynamics of …
2	M Kotepui, FR Masangkay, KU Kotepui…	Preliminary review on the prevalence, proportion, geographical distribution, and characteristics of naturally acquired Plasmodium cynomolgi infection in …	2021	BMC infectious …	Springer	https://link.springer.com/article/10.1186/s12879-021-05941-y	https://scholar.google.com/scholar?cites=10252171963325206600&as_sdt=2005&sciodt=0,5&hl=en	155	2021-08-07 10:10:14	HTML								2	2	1	4	1	… parasite as a naturally acquired human infection in a Malay woman from the east coast of Peninsular Malaysia who lives … As P. cynomolgi is recorded as the most recently discovered simian malaria parasite infecting humans, its prevalence, proportion, geographical distribution …
1	M Pegoraro, GD Weedall	Malaria in the 'Omics Era'	2021	Genes	mdpi.com	https://www.mdpi.com/2073-4425/12/6/843	https://scholar.google.com/scholar?cites=7572691143170415719&as_sdt=2005&sciodt=0,5&hl=en	547	2021-08-07 10:10:14									1	1	1	2	1	… The population structure of the simian parasite and human zoonosis Plasmodium knowlesi has been best studied in Bornean and Peninsular Malaysia … Both are found in human infections in Bornean Malaysia [85,86,87,88] …
0	M Plucinski, M Aidoo, E Rogier	Laboratory Detection of Malaria Antigens: a Strong Tool for Malaria Research, Diagnosis, and Epidemiology	2021	Clinical Microbiology Reviews	Am Soc Microbiol	https://journals.asm.org/doi/abs/10.1128/CMR.00250-20		567	2021-08-07 10:10:14									0	0	0	3	1	Request Username. Can't sign in? Forgot your username? Enter your email address below and we will send you your username. Email*. Close. If the address matches an existing account you will receive an email with instructions to retrieve your username. Create a new account …
0	M Voinson, CL Nunn, A Goldberg	Primate malarias as a model for cross-species parasite transmission	2021		ecoevorxiv.org	https://ecoevorxiv.org/zk2dq/		529	2021-08-07 10:10:14									0	0	0	3	1	… represent a single species. The human parasite P. ovale consists of two subspecies P. ovale curtisi and P. ovale wallikeri, and is mostly found in Malaysia and Africa (Duval et al. 2010; Rutledge et al. 2017). African apes harbor …
1	MB Munajat, MAFA Rahim, W Wahid, MIMS Rakna…	Perceptions and prevention practices on malaria among the indigenous Orang Asli community in Kelantan, Peninsular Malaysia	2021	Malaria journal	Springer	https://link.springer.com/article/10.1186/s12936-021-03741-y	https://scholar.google.com/scholar?cites=4882238177370622759&as_sdt=2005&sciodt=0,5&hl=en	70	2021-08-07 10:10:14	HTML								1	1	0	5	1	SpringerLink. Search: Search SpringerLink Search. Perceptions and prevention practices on malaria among the indigenous Orang Asli community in Kelantan, Peninsular Malaysia. Download PDF … Abstract. Background. Malaysia is on track towards malaria elimination …
1	MI Li, D Mailepessov, I Vythilingam, V Lee…	Prevalence of simian malaria parasites in macaques of Singapore	2021	PLoS neglected …	journals.plos.org	https://journals.plos.org/plosntds/article?id=10.1371/journal.pntd.0009110	https://scholar.google.com/scholar?cites=266327721037703553&as_sdt=2005&sciodt=0,5&hl=en	19	2021-08-07 10:10:14	HTML								1	1	0	5	1	… In our study, the prevalence rate of P. cynomolgi is the highest, followed by P. knowlesi, P. inui, P. fieldi and then P. coatneyi. The prevalence obtained in a simian malaria study conducted in wild macaques from Selangor, Peninsular Malaysia was slightly different [28] …
0	MS Peterson, CJ Joyner, JA Brady, JS Wood…	Clinical recovery of Macaca fascicularis infected with Plasmodium knowlesi	2021	bioRxiv	biorxiv.org	https://www.biorxiv.org/content/10.1101/2021.06.28.448877.abstract		562	2021-08-07 10:10:14									0	0	0	5	1	bioRxiv - the preprint server for biology, operated by Cold Spring Harbor Laboratory, a research and educational institution.
0	MY Lai, CH Ooi, YL Lau	Validation of SYBR green I based closed‐tube loop‐mediated isothermal amplification (LAMP) assay for diagnosis of knowlesi malaria	2021	Malaria journal	malariajournal.biomedcentral.com	https://malariajournal.biomedcentral.com/articles/10.1186/s12936-021-03707-0		391	2021-08-07 10:10:14	HTML								0	0	0	3	1	As an alternative to PCR methods, LAMP is increasingly being used in the field of molecular diagnostics. Under isothermal conditions at 65 °C, the entire procedure takes approximately 30 min to complete. In this study, we establish a sensitive and visualized LAMP method in a closed …
0	N Gregory, RM Ewers, AYC Chung, LJ Cator	Oil palm expansion increases the vectorial capacity of dengue vectors in Malaysian Borneo	2021	bioRxiv	biorxiv.org	https://www.biorxiv.org/content/10.1101/2021.06.03.446885v1.abstract		777	2021-08-07 10:10:14									0	0	0	4	1	… Arthur YC Chung 13 AFFILIATION: Forest Research Centre, Forestry Department, PO Box 1407, 90715 14 Sandakan, Sabah, Malaysia 15 ROLES: writing – review & editing 16 … More than 80% of global 117 palm oil is produced in Malaysia and Indonesia (36) …
0	NJ Yap, H Hossain, T Nada-Raja, R Ngui, A Muslim…	Natural Human Infections with Plasmodium cynomolgi, P. inui, and 4 other Simian Malaria Parasites, Malaysia	2021		wwwnc.cdc.gov	https://wwwnc.cdc.gov/eid/article/27/8/20-4502_article?ACSTrackingID=USCDC_342-DM61826&ACSTrackingLabel=Malaria%20Articles%20in%20the%20August%202021%20Emerging%20Infectious%20Diseases%20Journal&deliveryName=USCDC_342-DM61826		18	2021-08-07 10:10:14	HTML								0	0	0	6	1	We detected the simian malaria parasites Plasmodium knowlesi, P. cynomolgi, P. inui, P. coatneyi, P. inui–like, and P. simiovale among forest fringe–living indigenous communities from various locations in Malaysia. Our findings underscore the importance of using …
0	NK Jeyaprakasam, S Pramasivan, JWK Liew…	Evaluation of Mosquito Magnet and other collection tools for Anopheles mosquito vectors of simian malaria	2021	Parasites & vectors	Springer	https://link.springer.com/article/10.1186/s13071-021-04689-3		68	2021-08-07 10:10:14	HTML								0	0	0	4	1	… Unfortunately, information on the distribution of the vectors of zoonotic simian malaria is still sparse in Malaysia [11]. Thus, it is essential to identify reliable adult mosquito sampling techniques which can characterize mosquito biting density on humans …
0	OA Oduwole, AAA Alaribe, MF Useh	Plasmodium Infection of Non-Human Primates Living in Wildlife Sanctuaries Located in Cross River State, Southern Nigeria	2021	Journal of Medical …	researchgate.net	https://www.researchgate.net/profile/Olabisi-Oduwole/publication/353141872_Plasmodium_infection_of_Non-human_Primates_Living_in_Wildlife_Sanctuaries_Located_in_Cross_River_State_Southern_Nigeria/links/60e936f90fbf460db8f5ecbf/Plasmodium-infection-of-Non-human-Primates-Living-in-Wildlife-Sanctuaries-Located-in-Cross-River-State-Southern-Nigeria.pdf		412	2021-08-07 10:10:14	PDF								0	0	0	3	1	… There may be several reasons which were unknown to us why this study did not detect Oduwole et al simian malaria in any of the primates tested … Plasmodium knowlesi in humans, macaques and mosquitoes in peninsular Malaysia. Parasites and Vectors, 2008; 1(1): 1-10 …
0	P Wilairatana, W Mala, P Rattaprasert…	Prevalence of Malaria and Leptospirosis Co-Infection among Febrile Patients: A Systematic Review and Meta-Analysis	2021	Tropical medicine and …	mdpi.com	https://www.mdpi.com/2414-6366/6/3/122		581	2021-08-07 10:10:14									0	0	0	4	1	… by one of six Plasmodium spp.: P. falciparum, P. vivax, P. malariae, P. ovale curtisi, P. ovale wallikeri, and P. knowlesi [1]. Recent epidemiological studies have shown that P. cynomolgi might be a cause of malaria in humans in Cambodia [2], Thailand [3], and Malaysia [4,5,6 …
0	R Brown, H Ferguson, M Salgado-Lynn, C Tock-hing…	Measuring the exposure of primate reservoir hosts to mosquito vectors in Malaysian Borneo	2021	bioRxiv	biorxiv.org	https://www.biorxiv.org/content/10.1101/2021.05.25.445315v1.abstract		185	2021-08-07 10:10:14									0	0	0	5	1	… Abstract Several vector-borne pathogens of primates have potential for human spillover. An example is the simian malaria Plasmodium knowlesi which is now a major public health problem in Malaysia. Characterization of exposure …
0	R Ramadhan, F Ichwansyah…	KAJIAN EPIDEMIOLOGI P. KNOWLESI DI PROVINSI ACEH TAHUN 2018-2019	2021	Sel Jurnal …	ejournal2.litbang.kemkes.go.id	http://ejournal2.litbang.kemkes.go.id/index.php/sel/article/view/4702		422	2021-08-07 10:10:14									0	0	0	3	1	… in relation to the transmission of zoonotic simian malaria parasite Plasmodium knowlesi. Malaria journal. 2008;7(1):52. 11. Vythilingam I, NoorAzian YM, Huat TC, Jiram AI, Yusri YM, Azahari AH, et al. P. knowlesi in humans, macaques and mosquitoes in peninsular Malaysia …
0	R Tripathi, M Sen, GP Dutta	The Use of Artemisinin Derivative Suppositories as Life-Saving Remedy for Critical Malaria Patients	2021		books.google.com	https://books.google.com/books?hl=en&lr=&id=73IjEAAAQBAJ&oi=fnd&pg=PR5&dq=%22simian+malaria%22+%22malaysia%22&ots=FxUOwBAU-k&sig=v7W4ElEpDfyz8RTHc0qSlJj7H1A		816	2021-08-07 10:10:14	BOOK								0	0	0	3	1	… which remain dormant in the liver). In addition, some cases of human-transmissible simian malaria (P. knowlesi), with zoonotic transmission, has been recorded in Southeast Asian jungle zones. v) According to a WHO (2014 …
0	RP Malijan, F Mechan, JC Braganza Jr, KMR Valle…	The Seasonal Dynamics and Biting Behavior of Potential Anopheles Vectors of Plasmodium Knowlesi in Palawan, Philippines	2021		researchsquare.com	https://www.researchsquare.com/article/rs-561091/latest.pdf		344	2021-08-07 10:10:14	PDF								0	0	0	5	1	… Page 5. 3 neighbouring countries (Malaysia) where it is now the primary cause of malaria in humans. 50 … In the Philippines, there has been 96 relatively limited investigations of Anopheles vectors of simian malaria. Early work (1970s) 97 indicated that An …
0	S Antinori, C Bonazzetti, A Giacomelli…	Non-human primate and human malaria: past, present and future	2021	Journal of Travel …	academic.oup.com	https://academic.oup.com/jtm/advance-article-abstract/doi/10.1093/jtm/taab036/6162451		195	2021-08-07 10:10:14									0	0	0	4	1	… 1971, another probably natural infection by P. knowlesi was described in a man who had spent 1 week in the western Malaysia.47 It … 7 that 'simian malaria in humans is probably not common but will almost surely be missed by routine examinations', a statement that proved to be …
1	S Chuangchaiya, MAFA Rahim, P Chanpum…	Evaluation of Knowledge, Attitudes and Practices of Malaria Among Forest-Goer Communities in Mukdahan Province, Northeastern Thailand	2021		researchsquare.com	https://www.researchsquare.com/article/rs-516363/latest.pdf	https://scholar.google.com/scholar?cites=11167830593934207794&as_sdt=2005&sciodt=0,5&hl=en	579	2021-08-07 10:10:14	PDF								1	1	0	4	1	… Mohd Amirul Fitri A. Rahim Faculty of Medicine, Universiti Kebangsaan Malaysia Paisit Chanpum Ban Koh Sub-ditrict Health Promoting Hospital Mohd Bakhtiar Munajat Universiti Kebangsaan Malaysia Faculty of Medicine: Hospital Canselor Tuanku Muhriz UKM …
0	SA Sazed, MG Kibria, MS Alam	An Optimized Real-Time qPCR Method for the Effective Detection of Human Malaria Infections	2021	Diagnostics	mdpi.com	https://www.mdpi.com/1080194		689	2021-08-07 10:10:14									0	0	0	3	1	… the American Type Culture Collection (Manassas, VA, USA) and culture controls were employed for the method development process initially (Pf-MRA-177, Pv-MRA-178, Pm-MRA-179, Po-MRA-180, and Pk culture control from the University of Malaya, Kuala Lumpur, Malaysia …
0	T Mwema	Anopheles vectors species composition, their biting cycle and role of human behaviour in Malaria transmission in an endemic region from Namibia	2021		University of Namibia			837	2021-08-07 10:10:14	CITATION								0	0	0	1	1
4	TC de Oliveira, PT Rodrigues, AM Early…	Plasmodium simium: population genomics reveals the origin of a reverse zoonosis	2021	The Journal of …	academic.oup.com	https://academic.oup.com/jid/advance-article-abstract/doi/10.1093/infdis/jiab214/6236114	https://scholar.google.com/scholar?cites=10550946445805590431&as_sdt=2005&sciodt=0,5&hl=en	330	2021-08-07 10:10:14									4	4	1	4	1	… Page 19. Accepted Manuscript 19. Deane, LM, Deane MP, Ferreira-Neto J. Studies on transmission of simian malaria and on a … of Spain, Europe; IND, India; LAO, Laos; MAL, Malaysia, MEX, Mexico; PER, Peru; PNG, Papua New Guinea; THA, Thailand, and VIE, Vietnam …
0	W Saijuntha, TN Petney	The Changing Biodiversity of Parasite Hosts in Southeast Asia	2021	Biodiversity of Southeast Asian Parasites and …	Springer	https://link.springer.com/chapter/10.1007/978-3-030-71161-0_1		691	2021-08-07 10:10:14									0	0	0	2	1	… The tokay gecko (Gekko gecko) is used as a traditional medicine, particularly in China and Malaysia (Caillabet 2013), for a variety of diseases including AIDS, cancer, asthma, tuberculosis, diabetes, skin disease, and impotence (Bauer 2009) …
0	World Health Organization	WHO malaria policy advisory group (MPAG) meeting: meeting report, April 2021	2021		apps.who.int	https://apps.who.int/iris/bitstream/handle/10665/341440/9789240027350-eng.pdf?sequence=1		714	2021-08-07 10:10:14	PDF								0	0	0	1	1	… malaria parasite would impact the prospects of certification of malaria elimination in all countries of the GMS, Indonesia and Malaysia … if the technical consultation does not recommend reclassification of P. knowlesi, both P. knowlesi and other simian malaria parasites cause …
0	X Chen, J Zhang, M Pan, Y Qin, H Zhao, P Qin…	Loop-mediated isothermal amplification (LAMP) assays targeting 18S ribosomal RNA genes for identifying P. vivax and P. ovale species and mitochondrial …	2021	Parasites & vectors	Springer	https://link.springer.com/article/10.1186/s13071-021-04764-9		679	2021-08-07 10:10:14	HTML								0	0	0	7	1	Loop-mediated isothermal amplification (LAMP) has been widely used to diagnose various infectious diseases. Malaria is a globally distributed infectious disease attributed to parasites in the genus Plasmodium. It is known that persons infected with Plasmodium vivax and P. ovale …
0	X Chen, M Pan, Y Huang, P Qin, S Wang, Y Si, X Li…	Detection of Falciparum Malaria Imported From Africa With a Highly Specific and Sensitive Loop-Mediated Isothermal Amplification (LAMP) Assay	2021		researchsquare.com	https://www.researchsquare.com/article/rs-288704/latest.pdf		739	2021-08-07 10:10:14	PDF								0	0	0	8	1	… (LAMP) in a co-endemic area in Malaysia. Malar J. 2017;16(1):29. 31 … Evaluation of a loop-mediated isothermal ampli cation method as a tool for diagnosis of infection by the zoonotic simian malaria parasite Plasmodium knowlesi. J Clin Microbiol. 2010;48(7):2509-14. Tables …
0	XT Goh, YAL Lim, PC Lee, V Nissapatorn…	Diversity and natural selection of Merozoite Surface Protein-1 in three species of human Malaria Parasites: contribution from South-East Asian isolates	2021	Molecular and …	Elsevier	https://www.sciencedirect.com/science/article/pii/S0166685121000372		376	2021-08-07 10:10:14									0	0	0	5	1	… Abstract. The present study aimed to examine the genetic diversity of human malaria parasites (ie, P. falciparum, P. vivax and P. knowlesi) in Malaysia and southern Thailand targeting the 19-kDa C-terminal region of Merozoite Surface Protein-1 (MSP-1 19 ) …
3	A Amir, S Shahari, JWK Liew, JR de Silva, MB Khan…	Natural Plasmodium infection in wild macaques of three states in peninsular Malaysia	2020	Acta Tropica	Elsevier	https://www.sciencedirect.com/science/article/pii/S0001706X20306033	https://scholar.google.com/scholar?cites=17531082092321341624&as_sdt=2005&sciodt=0,5&hl=en	39	2021-08-07 10:10:14									3	3	1	6	1	… In this study we surveyed the prevalence of simian malaria in wild macaques of three states in Peninsular Malaysia, namely Pahang, Perak and Johor using blood samples from 103 wild macaques (collected by the Department of Wildlife and National Parks Peninsular Malaysia …
0	A Bhattacharya, SK Maurya…	Emergence of the Fifth Human Malaria Parasite, Plasmodium knowlesi: A New Threat to Public Health?	2020	Asian Journal of …	journalajrid.com	http://journalajrid.com/index.php/AJRID/article/view/30176		343	2021-08-07 10:10:14									0	0	0	3	1	… DOI: 10.9734/AJRID/2020/v5i430176 Editor(s): (1) Dr. Win Myint Oo, SEGi University, Malaysia … They called it Plasmodium knowlesi in honor of Dr. R. Knowles, who was the first to infect humans with this malaria parasite [3,4]. This simian malaria parasite Plasmodium knowlesi …
5	A Rohani, HA Fakhriy, I Suzilah, MN Zurainee…	Indoor and outdoor residual spraying of a novel formulation of deltamethrin K-Othrine® (Polyzone) for the control of simian malaria in Sabah, Malaysia	2020	PloS one	journals.plos.org	https://journals.plos.org/plosone/article?id=10.1371/journal.pone.0230860	https://scholar.google.com/scholar?cites=15977497868944534576&as_sdt=2005&sciodt=0,5&hl=en	3	2021-08-07 10:10:14	HTML								5	5	1	5	1	Since 2000, human malaria cases in Malaysia were rapidly reduced with the use of insecticides in Indoor Residual Spray (IRS) and Long-Lasting Insecticide Net (LLIN). Unfortunately, monkey malaria in humans has shown an increase especially in Sabah and …
0	AM Taranu	Desarrollo de vacunas frente a la malaria	2020		repositorio.ual.es	http://repositorio.ual.es/handle/10835/9887		820	2021-08-07 10:10:14									0	0	0	1	1	Page 1. DESARROLLO DE VACUNAS FRENTE A LA MALARIA TRABAJO DE FIN DE GRADO Autor: Taranu, Alexandru Mirel Directores: Mesa Valle, Concepción María Garrido Cárdenas, José Antonio DEPARTAMENTO DE BIOLOGÍA Y GEOLOGÍA …
10	AR Ramdzan, A Ismail, ZSM Zanib	Prevalence of malaria and its risk factors in Sabah, Malaysia	2020	International Journal of Infectious …	Elsevier	https://www.sciencedirect.com/science/article/pii/S1201971219304667	https://scholar.google.com/scholar?cites=18142345169906184043&as_sdt=2005&sciodt=0,5&hl=en	42	2021-08-07 10:10:14	HTML								10	10	3	3	1	… This was mainly contributed by Plasmodium knowlesi, which is simian malaria. • … Methods. This cross-sectional study analysed secondary data obtained from the health clinics in Sabah, Malaysia from January to August 2016 …
7	AZ Chin, MCM Maluda, J Jelip, MSB Jeffree…	Malaria elimination in Malaysia and the rising threat of Plasmodium knowlesi	2020	Journal of Physiological …	Springer	https://link.springer.com/article/10.1186/s40101-020-00247-5	https://scholar.google.com/scholar?cites=2909271754577322328&as_sdt=2005&sciodt=0,5&hl=en	168	2021-08-07 10:10:14	HTML								7	7	1	5	1	… leucosphyrus group, are found throughout forested regions of Malaysia and are particularly associated with dense jungle and forest fringes … Anopheles latens has also been found to harbor other simian malaria parasites including Plasmodium inui, Plasmodium coatneyi, and …
0	B Togo	Prévalence des mutations sur le gène Kelch 13 de Plasmodium falciparum à Dioro et Sélingué, au Mali	2020		bibliosante.ml	https://bibliosante.ml/handle/123456789/4184		924	2021-08-07 10:10:14									0	0	0	1	1	Page 1. ETU ETU ETU MINISTERE DE L'ENSEIGNEMENT REPUBLIQUE DU MALI SUPERIEUR ET DE LA RECHERCHE ***** SCIENTIFIQUE Un peuple - Un but- Une foi UNIVERSITE DES SCIENCES DES TECHNIQUES ET DES TECHNOLOGIES DE BAMAKO …
0	C Vargas-Chávez, J González	Transposable Elements in Anopheles Species: Refining Annotation Strategies Towards Population Genomics Analyses	2020		Springer	https://link.springer.com/chapter/10.1007/13836_2020_86		790	2021-08-07 10:10:14									0	0	0	2	1	Mosquitoes from the Anophelesgenus have been extensively studied given their role as vectors of several human infectious diseases. While the genomes of 27 species are available, only a few of them...
0	C Vargas-Chavez, NML Pendy, SE Nsango, L Aguilera…	Impact of transposable elements on the genome of the urban malaria vector Anopheles coluzzii	2020	bioRxiv	biorxiv.org	https://www.biorxiv.org/content/10.1101/2020.11.22.393231v1.abstract		823	2021-08-07 10:10:14									0	0	0	5	1	Page 1. 1 Uncovering transposable element variants and their potential adaptive impact in urban 1 populations of the malaria vector Anopheles coluzzii 2 3 4 Carlos Vargas-Chavez1, Neil Michel Longo Pendy2,3, Sandrine E. Nsango4, Laura Aguilera1, 5 …
0	CL Faust, F Rangkuti, SG Preston, A Boyd, P Flammer…	Alpha globin variation in the long-tailed macaque suggests malaria selection	2020	bioRxiv	biorxiv.org	https://www.biorxiv.org/content/10.1101/2020.10.21.344853v1.abstract		715	2021-08-07 10:10:14									0	0	0	6	1	… supplementary table 2), macaque malaria surveys have also been carried out (Faust and 97 Dobson 2015). These are Cambodia, Singapore, Thailand, Peninsular Malaysia and the 98 Indonesian islands of Java and Bali (supplementary table 3, supplementary fig. 1). The A 99 …
1	DG Naik	Plasmodium knowlesi-mediated zoonotic malaria: A challenge for elimination	2020	Tropical parasitology	ncbi.nlm.nih.gov	https://www.ncbi.nlm.nih.gov/pmc/articles/PMC7365496/	https://scholar.google.com/scholar?cites=5846829212742326782&as_sdt=2005&sciodt=0,5&hl=en	303	2021-08-07 10:10:14	HTML								1	1	1	1	1	… Among all species of malarial parasites, P. knowlesi is the most common cause in some parts of Malaysia … The simian malaria or rhesus monkey model is well suited to study the regulation of immunity to acute infection caused by parasite.[23] The role played by immune …
0	DK Sarma, DR Bhattacharyya…	Molecular taxonomy of Anopheles dirus complex with special reference to phylogenetics of Anopheles baimaii, the vector of malaria in north-east India and …	2020	Vector Biology and …	malariaworld.org	https://malariaworld.org/sites/default/files/BCIL%20Vector%20Biology%20PDF.pdf#page=239		840	2021-08-07 10:10:14	PDF								0	0	0	3	1	… cracens Southern Thailand, peninsular Malaysia, Perlis, Indonesia and Sumatra Footprints of elephant and other animals; fresh, stagnant, temporary … inboth plains and mountainous areas Outdoor Anthropo-philic 19: 00-21: 00 Susceptible Vector of simian malaria (P. cynomolgi …
2	EM Rocha, RM Katak, J Campos de Oliveira…	Vector-focused approaches to curb malaria transmission in the Brazilian Amazon: an overview of current and future challenges and strategies	2020	Tropical Medicine and …	mdpi.com	https://www.mdpi.com/863814	https://scholar.google.com/scholar?cites=11135547011208539124&as_sdt=2005&sciodt=0,5&hl=en	657	2021-08-07 10:10:14									2	2	1	4	1	In Brazil, malaria transmission is mostly confined to the Amazon, where substantial progress has been made towards disease control in the past decade. Vector control has been historically considered a fundamental part of the main malaria control programs implemented in Brazil …
4	F Muh, N Kim, MH Nyunt, ER Firdaus…	Cross-species reactivity of antibodies against Plasmodium vivax blood-stage antigens to Plasmodium knowlesi	2020	PLoS neglected …	journals.plos.org	https://journals.plos.org/plosntds/article?id=10.1371/journal.pntd.0008323	https://scholar.google.com/scholar?cites=3256121180774866294&as_sdt=2005&sciodt=0,5&hl=en	576	2021-08-07 10:10:14	HTML								4	4	1	5	1	… falciparum [8]. In most areas where malaria is endemic, two or more human parasites coexist [9], and mixed infections with three malaria parasite species (P. falciparum, P. vivax, and P. knowlesi) have been identified in southern Myanmar, Thailand and Sabah, Malaysia [10–12 …
1	FK Musasia	Antibody mediated clearance of ring-infected erythrocytes as a mechanism of protective immunity against Plasmodium falciparum malaria	2020		archiv.ub.uni-heidelberg.de	https://archiv.ub.uni-heidelberg.de/volltextserver/28098/	https://scholar.google.com/scholar?cites=8523864325161355704&as_sdt=2005&sciodt=0,5&hl=en	866	2021-08-07 10:10:14									1	1	1	1	1	Page 1. Dissertation submitted to the Combined Faculty of Natural Sciences and Mathematics of the Ruperto Carola University of Heidelberg, Germany for the degree of Doctor of Natural Sciences Presented by Fauzia Khagai Musasia, M.Sc. Biochemistry born in Nairobi, Kenya …
1	FM Nor, RAA Aziz, MAA Zakaria…	P. vivax or P. cynomolgi?: Public health challenges in detection and control measures	2020	… Journal of Public …	publichealthmy.org	http://publichealthmy.org/ejournal/ojs2/index.php/ijphcs/article/view/1019	https://scholar.google.com/scholar?cites=9801668177301161381&as_sdt=2005&sciodt=0,5&hl=en	321	2021-08-07 10:10:14									1	1	0	4	1	… 1 Kota Bharu Public Health Laboratory, Ministry of Health Malaysia, Kelantan 2 Tanah Merah Health District Office, Ministry of Health Malaysia, Kelantan 3 Vector Borne Disease Unit, Kelantan State Health Department, Kelantan 4 Surveillance Unit, Kelantan State Health …
1	J Ang, K Yaman, K Kadir, A Matusop, B Singh	New Vectors That Are Early Feeders for Plasmodium Knowlesi and Other Simian Malaria Parasites in the Betong Division of Sarawak, Malaysian Borneo.	2020		researchsquare.com	https://www.researchsquare.com/article/rs-127897/latest.pdf	https://scholar.google.com/scholar?cites=12093840697513445134&as_sdt=2005&sciodt=0,5&hl=en	31	2021-08-07 10:10:14	PDF								1	1	0	5	1	Page 1. Page 1/16 New Vectors That Are Early Feeders for Plasmodium Knowlesi and Other Simian Malaria Parasites in the Betong Division of Sarawak, Malaysian Borneo. Joshua Ang Universiti Malaysia Sarawak Khatijah Yaman Universiti Malaysia Sarawak Khamisah Kadir …
3	J Scott	Proposed Integrated Control of Zoonotic Plasmodium knowlesi in Southeast Asia Using Themes of One Health	2020	Tropical Medicine and Infectious Disease	mdpi.com	https://www.mdpi.com/897374	https://scholar.google.com/scholar?cites=217095245781928423&as_sdt=2005&sciodt=0,5&hl=en	201	2021-08-07 10:10:14									3	3	3	1	1	… towards disease-specific management strategies of Plasmodium knowlesi hinders the prospect of total human-malaria elimination [2]. Simian-malaria, P. knowlesi, is … 3,7,8]. Cases of natural human infection by P. knowlesi has been reported in communities from Malaysia [5,8 …
0	JB Keven	Persistent Transmission of Malaria in Coastal Papua New Guinea: Effect of Vector Biting Patterns and Host Selection	2020		search.proquest.com	https://search.proquest.com/openview/5db12ee2a81a31351206f8ca2686e2b7/1?pq-origsite=gscholar&cbl=44156		885	2021-08-07 10:10:14	BOOK								0	0	0	1	1	… infect and cause disease in other mammalian, avian or reptilian hosts (Antinori, et al. 2012; Gilles 1993; Schlagenhauf 2004). A fifth species, Plasmodium knowlesi, is a simian malaria but it can also Page 20. 2 infect humans if …
6	JXD Ang, KA Kadir, DSA Mohamad, A Matusop…	New vectors in northern Sarawak, Malaysian Borneo, for the zoonotic malaria parasite, Plasmodium knowlesi	2020	Parasites & vectors	Springer	https://link.springer.com/article/10.1186/s13071-020-04345-2	https://scholar.google.com/scholar?cites=17563994828092903832&as_sdt=2005&sciodt=0,5&hl=en	151	2021-08-07 10:10:14	HTML								6	6	1	5	1	… This simian malaria parasite is now the most common cause for malaria admissions to hospitals in Malaysia, where in the years 2017–2019, 10,968 cases were reported, with 87% occurring in the states of Sabah and Sarawak in Malaysian Borneo (unpublished data, Ministry of …
0	JYJ Ong	Investigating the invasion biology of Plasmodium vivax using its sister species, Plasmodium cynomolgi	2020		ourarchive.otago.ac.nz	https://ourarchive.otago.ac.nz/handle/10523/10500		570	2021-08-07 10:10:14									0	0	0	1	1	… Plasmodium cynomolgi (P. cynomolgi), a closely related simian malaria parasite, also preferentially invades human CD71+ reticulocytes, however it can be cultured continuously using mature monkey erythrocytes … 20 1.4.3 Homologues of PvDBP in related simian malaria 21 …
0	LY Ling	Knowlesi Malaria	2020		medicine.um.edu.my	https://medicine.um.edu.my/pdf/academic/parasit/E-book%20Final_ProfYing.pdf		229	2021-08-07 10:10:14	PDF								0	0	0	1	1	… Plasmodium knowlesi, originally a simian malaria, is now recognized as the fifth human malaria parasite.1 Human knowlesi infections have been reported in … from 2004-2015 is 3413 cases with 91.47% of these found in Malaysian Borneo.5 From 2013-2017, Malaysia reported a …
5	M Kotepui, KU Kotepui, GD Milanez…	Prevalence of severe Plasmodium knowlesi infection and risk factors related to severe complications compared with non-severe P. knowlesi and severe P …	2020	Infectious diseases of …	Springer	https://link.springer.com/article/10.1186/s40249-020-00727-x	https://scholar.google.com/scholar?cites=14631134700512854375&as_sdt=2005&sciodt=0,5&hl=en	403	2021-08-07 10:10:14	HTML								5	5	1	4	1	… in Sarawak, Malaysia, in patients previously misdiagnosed with P. malariae infections [2]. The morphology of P. knowlesi is similar to that of P. malariae, a quartan malarial parasite causing non-severe human malaria [9]. This similarity contributes to the problem that technicians …
3	MAFA Rahim, MB Munajat, ZM Idris	Malaria distribution and performance of malaria diagnostic methods in Malaysia (1980–2019): a systematic review	2020	Malaria Journal	Springer	https://link.springer.com/article/10.1186/s12936-020-03470-8	https://scholar.google.com/scholar?cites=14472473252518557502&as_sdt=2005&sciodt=0,5&hl=en	16	2021-08-07 10:10:14	HTML								3	3	1	3	1	… in Malaysia. Malaria cases shifted from predominantly caused by human malaria parasites to simian malaria parasites, which accounted for the majority of indigenous cases particularly in Malaysia Borneo. Therefore, malaria …
0	MK Das, V Dev	the Andaman & Nicobar Islands, India	2020	Vector Biology and Control An Update for …	malariaworld.org	https://malariaworld.org/sites/default/files/BCIL%20Vector%20Biology%20PDF.pdf#page=77		543	2021-08-07 10:10:14	PDF								0	0	0	2	1	… An. sundaicus ss is distributed along the coast of Borneo; An. epiroticus occurs in coastal brackish water sites extending from southern Vietnam to peninsular Malaysia; An … Sporadic cases of simian malaria have been reported to occur on A & N Islands in the past [39] …
5	ML Wong, JWK Liew, WK Wong…	Natural Wolbachia infection in field-collected Anopheles and other mosquito species from Malaysia	2020	Parasites & …	parasitesandvectors.biomedcentral …	https://parasitesandvectors.biomedcentral.com/articles/10.1186/s13071-020-04277-x	https://scholar.google.com/scholar?cites=9266445871444106820&as_sdt=2005&sciodt=0,5&hl=en	230	2021-08-07 10:10:14	HTML								5	5	1	4	1	… Search all BMC articles Search. Parasites & Vectors. Home; About; Articles; Submission Guidelines. Download PDF. Research; Open Access; Published: 12 August 2020. Natural Wolbachia infection in field-collected Anopheles and other mosquito species from Malaysia …
0	MR Hassan, R Hod	Distribution and Prevalence of Plasmodium Knowlesi Among Macaques In Negeri Sembilan, Malaysia	2020		researchsquare.com	https://www.researchsquare.com/article/rs-75430/latest.pdf		152	2021-08-07 10:10:14	PDF								0	0	0	2	1	… 31. Akter R, Vythilingam I, Khaw LT, Qvist R, Lim YA-L, Sitam FT, et al. Simian malaria in wild macaques: rst report from Hulu Selangor district, Selangor, Malaysia. 2015 Dec 13;14(1):386. Available from: https://app.dimensions.ai/details/publication/pub.1045175907 32 …
0	NA Nuin, AF Tan, YL Lew, KA Piera, T William…	Comparative evaluation of two commercial real-time PCR kits (QuantiFast	2020		ris.cdu.edu.au	https://ris.cdu.edu.au/ws/files/34600456/34501476.pdf		644	2021-08-07 10:10:14	PDF								0	0	0	6	1	Page 1. Charles Darwin University Comparative evaluation of two commercial real-time PCR kits (QuantiFast™ and abTES™) for the detection of Plasmodium knowlesi and other Plasmodium species in Sabah, Malaysia … and other Plasmodium species in Sabah, Malaysia …
2	NA Nuin, AF Tan, YL Lew, KA Piera…	… two commercial real-time PCR kits (QuantiFast™ and abTES™) for the detection of Plasmodium knowlesi and other Plasmodium species in Sabah, Malaysia	2020	Malaria …	malariajournal.biomedcentral.com	https://malariajournal.biomedcentral.com/articles/10.1186/s12936-020-03379-2	https://scholar.google.com/scholar?cites=3764167368835687069&as_sdt=2005&sciodt=0,5&hl=en	174	2021-08-07 10:10:14	HTML								2	2	0	5	1	… Published: 27 August 2020. Comparative evaluation of two commercial real-time PCR kits (QuantiFast™ and abTES™) for the detection of Plasmodium knowlesi and other Plasmodium species in Sabah, Malaysia. Nor Afizah Nuin 1 …
5	NK Jeyaprakasam, JWK Liew, VL Low…	Plasmodium knowlesi infecting humans in Southeast Asia: What's next?	2020	PLoS neglected …	journals.plos.org	https://journals.plos.org/plosntds/article?id=10.1371/journal.pntd.0008900	https://scholar.google.com/scholar?cites=1114982832667633129&as_sdt=2005&sciodt=0,5&hl=en	106	2021-08-07 10:10:14	HTML								5	5	1	4	1	… and Indonesia. In Malaysia, M. fascicularis has the highest prevalence of simian malaria. In Peninsular Malaysia, this species was positive for simian malaria in forested areas, but not in urban areas [54]. Overall, P. knowlesi …
2	NR Noordin, PY Lee, FDM Bukhari, MY Fong…	Prevalence of asymptomatic and/or low-density malaria infection among high-risk groups in Peninsular Malaysia	2020	The American journal of …	ASTMH	https://www.ajtmh.org/content/journals/10.4269/ajtmh.20-0268	https://scholar.google.com/scholar?cites=17744339929819723383&as_sdt=2005&sciodt=0,5&hl=en	104	2021-08-07 10:10:14									2	2	0	5	1	… Submicroscopic evidence of the simian malaria parasite, Plasmodium knowlesi, in an Orang Asli community … Evidence of asymptomatic submicroscopic malaria in low transmission areas in Belaga district, Kapit division, Sarawak, Malaysia. Malar J 18: 1–12 …
0	NTH Ngoc, NTH Binh, N Van Hong…	In-house validation of a lamp kit for diagnosis of Plasmodium, Plasmodium falciparum and Plasmodium vivax in Vietnam	2020	Global Journal of …	peertechzpublications.com	https://www.peertechzpublications.com/articles/GJIDCR-6-135.php		721	2021-08-07 10:10:14	HTML								0	0	0	4	1	… With P. falciparum and P. vivax no cross reactivity was observed with any of the tested simian malaria parasite species or with … Fong MY, Jelip J, Mahmud R (2016) Loop-Mediated Isothermal Amplification Assay for Identification of Five Human Plasmodium Species in Malaysia …
0	OQ Junaid, I Vythilingam, LT Khaw…	Effect of Brugia pahangi co-infection with Plasmodium berghei ANKA in gerbils (Meriones unguiculatus).	2020	Parasitology …	search.ebscohost.com	http://search.ebscohost.com/login.aspx?direct=true&profile=ehost&scope=site&authtype=crawler&jrnl=09320113&AN=142848654&h=nXY3mm%2FTDZUksHs%2F3nq%2Bt28EGzfGJDYiPg89jkZcHVp3eiOOweCB1qG3I80BFVZmciuUPGJyBWSJhTD1ekpJMQ%3D%3D&crl=c		681	2021-08-07 10:10:14									0	0	0	4	1	… 1 Department of Parasitology, Faculty of Medicine, University of Malaya, Lembah Pantai, 50603 Kuala Lumpur, Malaysia 2 Department of Biological Sciences, Faculty of Science, Federal University of Kashere, PMB 0182, Gombe, Gombe State, Nigeria 3 Department of …
2	P Mahendran, JWK Liew, A Amir…	Droplet digital polymerase chain reaction (ddPCR) for the detection of Plasmodium knowlesi and Plasmodium vivax	2020	Malaria …	malariajournal.biomedcentral.com	https://malariajournal.biomedcentral.com/articles/10.1186/s12936-020-03314-5	https://scholar.google.com/scholar?cites=10831857919642715834&as_sdt=2005&sciodt=0,5&hl=en	215	2021-08-07 10:10:14	HTML								2	2	1	4	1	… of zoonotic malaria caused by P. knowlesi continues to increase, presenting a major challenge to regional control efforts [1, 2]. This is further complicated by a few reports of zoonotic malaria by another simian malaria parasite, ie, Plasmodium cynomolgi in Malaysia [3,4,5 …
5	PCS Divis, TH Hu, KA Kadir…	Efficient surveillance of Plasmodium knowlesi genetic subpopulations, Malaysian Borneo, 2000–2018	2020	Emerging infectious …	ncbi.nlm.nih.gov	https://www.ncbi.nlm.nih.gov/pmc/articles/PMC7323547/	https://scholar.google.com/scholar?cites=17537250835150908492&as_sdt=2005&sciodt=0,5&hl=en	423	2021-08-07 10:10:14	HTML								5	5	1	4	1	… confirmed by species-specific nested PCRs (2) at the Malaria Research Centre, Universiti Malaysia Sarawak (UNIMAS, Kota Samarahan, Malaysia) … These primers were also P. knowlesi–specific and did not show amplification on DNA of other simian malaria parasites (P …
15	PM Sharp, LJ Plenderleith…	Ape origins of human malaria	2020	Annual review of …	annualreviews.org	https://www.annualreviews.org/doi/abs/10.1146/annurev-micro-020518-115628	https://scholar.google.com/scholar?cites=13367596971181843684&as_sdt=2005&sciodt=0,5&hl=en	540	2021-08-07 10:10:14									15	15	5	3	1	… throughout Southeast Asia (121, 139). Although this emerging pathogen does not seem to be transmitted between humans (120), it is the most common cause of human malaria in Malaysia (133). Two other macaque parasites …
4	PS Lannes-Costa, RA Baraúna, JN Ramos…	Comparative genomic analysis and identification of pathogenicity islands of hypervirulent ST-17 Streptococcus agalactiae Brazilian strain	2020	Infection, Genetics and …	Elsevier	https://www.sciencedirect.com/science/article/pii/S1567134820300277	https://scholar.google.com/scholar?cites=8876793341685959990&as_sdt=2005&sciodt=0,5&hl=en	824	2021-08-07 10:10:14									4	4	1	4	1	JavaScript is disabled on your browser. Please enable JavaScript to use all the features on this page. Skip to main content Skip to article …
4	R Brown, TH Chua, K Fornace, C Drakeley…	Human exposure to zoonotic malaria vectors in village, farm and forest habitats in Sabah, Malaysian Borneo	2020	PLoS neglected …	journals.plos.org	https://journals.plos.org/plosntds/article?id=10.1371/journal.pntd.0008617	https://scholar.google.com/scholar?cites=7824311842072090524&as_sdt=2005&sciodt=0,5&hl=en	254	2021-08-07 10:10:14	HTML								4	4	1	5	1	… Human infection with the simian malaria parasite, Plasmodium knowlesi is now widespread across South East Asia with a large focus of transmission occurring in … in Kudat [2,3,8], it remains unclear how generalizable these findings are to other areas of Sabah, Malaysia or SE …
0	S Hocking	Applying next generation sequencing of genomes and transcriptomes to investigate the population structure and biology of Plasmodium species	2020		researchonline.lshtm.ac.uk	https://researchonline.lshtm.ac.uk/id/eprint/4657558/		725	2021-08-07 10:10:14									0	0	0	1	1	… In Southeast Asia, the zoonotic species Plasmodium knowlesi now causes a significant amount of malarial disease, particularly in Malaysia. Clinical isolates of P. knowlesi from peninsular Malaysia were whole genome sequenced and single nucleotide …
11	S Lappan, S Malaivijitnond…	The human–primate interface in the New Normal: Challenges and opportunities for primatologists in the COVID‐19 era and beyond	2020	American Journal of …	Wiley Online Library	https://onlinelibrary.wiley.com/doi/abs/10.1002/ajp.23176	https://scholar.google.com/scholar?cites=2866610616322085791&as_sdt=2005&sciodt=0,5&hl=en	523	2021-08-07 10:10:14									11	11	4	3	1	… Correspondence Nadine Ruppert, School of Biological Sciences, Universiti Sains Malaysia, 11800 USM, Penang, Malaysia … the origins of HIV/AIDS (Peeters et al., 2002), as well as sporadic human infection with several diseases, including simian malaria (Plasmodium knowlesi …
3	S Shimizu, S Chotirat, N Dokkulab, I Hongchad…	Malaria cross-sectional surveys identified asymptomatic infections of Plasmodium falciparum, Plasmodium vivax and Plasmodium knowlesi in Surat Thani, a …	2020	International Journal of …	Elsevier	https://www.sciencedirect.com/science/article/pii/S1201971220303295	https://scholar.google.com/scholar?cites=1552318988684279397&as_sdt=2005&sciodt=0,5&hl=en	492	2021-08-07 10:10:14	HTML								3	3	1	5	1	… It is an epidemiologically distinct setting in the country. It is one of the few inland provinces with active malaria transmission; most other areas are located along the national border, with Myanmar to the west, Laos and Cambodia to the east, and Malaysia to the south …
2	S Songsaigath, C Putaporntip, N Kuamsab…	Structural diversity, natural selection and intragenic recombination in the Plasmodium vivax merozoite surface protein 9 locus in Thailand	2020	Infection, Genetics and …	Elsevier	https://www.sciencedirect.com/science/article/pii/S1567134820302987	https://scholar.google.com/scholar?cites=3058210356091312589&as_sdt=2005&sciodt=0,5&hl=en	748	2021-08-07 10:10:14									2	2	1	4	1	… The gene encoding MSP9 has been identified across Plasmodium species including P. vivax and related simian malaria parasites, suggesting that these proteins play important roles in parasite survival (Chenet et al., 2013) …
4	SE Hocking, PCS Divis, KA Kadir, B Singh…	Population genomic structure and recent evolution of Plasmodium knowlesi, Peninsular Malaysia	2020	Emerging infectious …	ncbi.nlm.nih.gov	https://www.ncbi.nlm.nih.gov/pmc/articles/PMC7392424/	https://scholar.google.com/scholar?cites=13271709915860733001&as_sdt=2005&sciodt=0,5&hl=en	250	2021-08-07 10:10:14	HTML								4	4	1	5	1	… 2020 Aug; 26(8): 1749–1758. doi: 10.3201/eid2608.190864. PMCID: PMC7392424. PMID: 32687018. Population Genomic Structure and Recent Evolution of Plasmodium knowlesi, Peninsular Malaysia … Population Genetic Substructure of P. knowlesi in Peninsular Malaysia …
0	SJ Jaafari, NHN Hassim, NAM Pakhurdin…	RISK FACTORS FOR PLASMODIUM KNOWLESI IN SOUTHEAST ASIA: A SYSTEMATIC REVIEW	2020	Global Journal of Public …	gjphm.org	https://gjphm.org/index.php/gjphm/article/view/53		380	2021-08-07 10:10:14									0	0	0	4	1	… used to search for the articles are Risk factor OR Predictor OR Explantory AND Plasmodium Knowlesi OR P.knowlesia OR Simian Malaria OR Zoonotic Malaria AND Malaysia OR Southeast Asia OR SEA OR ASEAN. Inclusion criteria for the article search including …
0	T Kumari, AS Raghubanshi	The link between ecosystem health and future pandemic risk: An awakening facet	2020	Climate Change and …	indianjournals.com	https://www.indianjournals.com/ijor.aspx?target=ijor:cces&volume=8&issue=2&article=015		548	2021-08-07 10:10:14									0	0	0	2	1	… A, Chan ST, Singh B (2008) Bionomics of Anopheles latens in Kapit, Sarawak, Malaysian Borneo in relation to the transmission of zoonotic simian malaria parasite Plasmodium … (2008) Plasmodium knowlesi in humans, macaques and mosquitoes in peninsular Malaysia …
0	TM Wolf, JR Deere, MS Milstein, CA Shaffer…	Monkey Health Is a Team Sport	2020	Neglected Diseases in …	Springer	https://link.springer.com/chapter/10.1007/978-3-030-52283-4_3		708	2021-08-07 10:10:14									0	0	0	5	1	In today's increasingly complex world, a more robust approach is needed to combat the dynamic nature of emerging and reemerging infectious diseases. This is certainly the case where monkeys and...
15	TN Raja, TH Hu, KA Kadir, DSA Mohamad…	Naturally acquired human Plasmodium cynomolgi and P. knowlesi infections, Malaysian Borneo	2020	Emerging infectious …	ncbi.nlm.nih.gov	https://www.ncbi.nlm.nih.gov/pmc/articles/pmc7392409/	https://scholar.google.com/scholar?cites=5241460966153553602&as_sdt=2005&sciodt=0,5&hl=en	46	2021-08-07 10:10:14	HTML								15	15	3	5	1	… Abstract. To monitor the incidence of Plasmodium knowlesi infections and determine whether other simian malaria parasites are being transmitted to humans, we examined 1,047 blood samples from patients with malaria at Kapit Hospital in Kapit, Malaysia, during June 24, 2013 …
0	V Veer, V Tyagi	of the Dirus complex): the invincible vector of forest malaria in north-east India	2020	Vector Biology and Control An Update for …	malariaworld.org	https://malariaworld.org/sites/default/files/BCIL%20Vector%20Biology%20PDF.pdf#page=61		577	2021-08-07 10:10:14	PDF								0	0	0	2	1	… distribution in southwest is not known to transmit human malaria, but instead incriminated as vector of simian malaria [10]. An … across Southeast Asia and its sibling-species are occurring in India, Nepal, Bangladesh, Myanmar, Thailand, Indonesia, Malaysia, Vietnam, Cambodia …
2	W Fungfuang, C Udom, D Tongthainan, KA Kadir…	Malaria parasites in macaques in Thailand: stump-tailed macaques (Macaca arctoides) are new natural hosts for Plasmodium knowlesi, Plasmodium inui …	2020	Malaria journal	Springer	https://link.springer.com/article/10.1186/s12936-020-03424-0	https://scholar.google.com/scholar?cites=16331906129087865939&as_sdt=2005&sciodt=0,5&hl=en	209	2021-08-07 10:10:14	HTML								2	2	0	5	1	… Plasmodium knowlesi was first reported as a significant cause of human malaria in Malaysia in 2004 [8]. Subsequently, naturally-acquired human infections with P. knowlesi were documented in several other countries in Southeast Asia including Thailand [9, 10], Indonesia [11 …
0	WK Phang, MH bin Abdul Hamid, J Jelip…	Spatial-temporal Distribution and Demography of Knowlesi Malaria in Peninsular Malaysia, 2011 to 2018	2020		researchsquare.com	https://www.researchsquare.com/article/rs-34666/latest.pdf		105	2021-08-07 10:10:14	PDF								0	0	0	4	1	… of clinical malaria in the country [1]. This has certainly become a great challenge to Malaysia's efforts to eliminate malaria. Plasmodium knowlesi is a simian malaria parasite which is prevalent in Southeast Asia and gaining prominence …
2	WK Phang, MHA Hamid, J Jelip, RN Mudin…	Spatial and temporal analysis of Plasmodium knowlesi infection in Peninsular Malaysia, 2011 to 2018	2020	International journal of …	mdpi.com	https://www.mdpi.com/921040	https://scholar.google.com/scholar?cites=14738939330288960735&as_sdt=2005&sciodt=0,5&hl=en	153	2021-08-07 10:10:14									2	2	0	5	1	… P. knowlesi is a simian malaria parasite which is prevalent in Southeast Asia and gaining prominence for its role in the increasing human malaria … A recent study reported that the average case fatality rate of P. knowlesi infection in Peninsular Malaysia from 2013 to 2017 was 1.2 …
5	World Health Organization	Malaria eradication: benefits, future scenarios and feasibility	2020		apps.who.int	https://apps.who.int/iris/bitstream/handle/10665/331795/9789240003675-eng.pdf	https://scholar.google.com/scholar?cites=10348789921291209346&as_sdt=2005&sciodt=0,5&hl=en	561	2021-08-07 10:10:14	PDF								5	5	5	1	1	Page 1. Report of the WHO Strategic Advisory Group on Malaria Eradication i Malaria eradication: benefits, future scenarios & feasibility A report of the Strategic Advisory Group on Malaria Eradication Page 2. Page 3. Malaria eradication: benefits, future scenarios & feasibility …
0	Z Djalika	GAMBARAN PENGETAHUAN DAN SIKAP WARGA DESA SENANING KECAMATAN KETUNGAU HULU KABUPATEN SINTANG TENTANG PENYAKIT MALARIA …	2020	Jurnal Borneo Akcaya	jurnal-litbang.kalbarprov.go.id	http://jurnal-litbang.kalbarprov.go.id/index.php/litbang/article/view/182		615	2021-08-07 10:10:14									0	0	0	1	1	… The molecular analysis showed that 58% of malaria cases in Sarawak, Malaysia were caused by P. knowlesi. Because … ABSTRAK Malaria knowlesi dikonfirmasi sebagai zoonosis endemik di Borneo Malaysia pada tahun 2004. Anaslisis …
0	ZO Ibraheem, RO Bello, IS Ismail, NZ Unyah…	Evaluating the Time Dependent Anti-plasmodium Activity of Andrographolide and Chloroquine on Different Stages of the Intraerythrocytic Cycle of Plasmodium …	2020		researchsquare.com	https://www.researchsquare.com/article/rs-104897/latest.pdf		655	2021-08-07 10:10:14	PDF								0	0	0	5	1	… Majid National Defence University of Malaysia … Mediterranean regions [1]. Infection is caused by any of the ve known plasmodia that infect humans namely Plasmodium vivax, P. falciparum, P. malariae, P. ovale or the more recently characterized simian malaria parasite P …
11	AA Escalante, MA Pacheco	Malaria molecular epidemiology: An evolutionary genetics perspective	2019	Microbiology spectrum	Am Soc Microbiol	https://journals.asm.org/doi/abs/10.1128/microbiolspec.AME-0010-2019	https://scholar.google.com/scholar?cites=4583478189568260986&as_sdt=2005&sciodt=0,5&hl=en	740	2021-08-07 10:10:14									11	5.5	6	2	2	… How this zoonosis affects the goal of eliminating the disease is a matter that requires some discussion in countries such as Malaysia (1). In addition, there is growing evidence indicating that another nonhu- man primate parasite from Southeast Asia, Plasmodium cynomolgi …
0	ACY Chua	Developing Plasmodium cynomolgi culture as a model to investigate antimalarial effects on Plasmodium vivax	2019		ourarchive.otago.ac.nz	https://ourarchive.otago.ac.nz/handle/10523/9356		659	2021-08-07 10:10:14									0	0	0	1	2	… recently, Plasmodium brasilianum [11] and Plasmodium simium [12]. The simian parasites P. cynomolgi and P. knowlesi have grown in importance mainly in Malaysia and other parts of southeast Asia due to their zoonotic nature [10, 13] without any evidence of natural …
17	AI Jiram, CH Ooi, JM Rubio…	Evidence of asymptomatic submicroscopic malaria in low transmission areas in Belaga district, Kapit division, Sarawak, Malaysia	2019	Malaria …	malariajournal.biomedcentral.com	https://malariajournal.biomedcentral.com/articles/10.1186/s12936-019-2786-y	https://scholar.google.com/scholar?cites=4779881773162590020&as_sdt=2005&sciodt=0,5&hl=en	269	2021-08-07 10:10:14	HTML								17	8.5	4	4	2	Malaysia has declared its aim to eliminate malaria with a goal of achieving zero local transmission by the year 2020. However, targeting the human reservoir of infection, including those with asymptomatic infection is required to achieve malaria elimination. Diagnosing asymptomatic …
2	AS Huddin, NAM Yusuf, MRM Abd Razak…	Genetic diversity of Plasmodium knowlesi among human and long-tailed macaque populations in Peninsular Malaysia: The utility of microsatellite markers	2019	Infection, Genetics and …	Elsevier	https://www.sciencedirect.com/science/article/pii/S1567134819301716	https://scholar.google.com/scholar?cites=14599516023850178237&as_sdt=2005&sciodt=0,5&hl=en	307	2021-08-07 10:10:14	HTML								2	1	1	4	2	… Research Paper. Genetic diversity of Plasmodium knowlesi among human and long-tailed macaque populations in Peninsular Malaysia: The utility of microsatellite markers … The analysis values represent the endemicity level of P. knowlesi-infected areas in Peninsular Malaysia. • …
0	B Singh	Plasmodium knowlesi and other malaria parasites in long-tailed macaques from the Philippines	2019		academia.edu	https://www.academia.edu/download/67161521/s12936-019-2780-4.pdf		189	2021-08-07 10:10:14	PDF								0	0	0	1	2	… shown that human cases occur throughout South East Asia [5, 6] and on the Nicobar and Andaman islands of India [7]. Other than P. knowlesi, natural human infections with the simian malaria parasite Plasmodium cynomolgi have been described in Peninsular Malaysia [8] and …
0	BIIPP MALARIA	2.2 Biologi dan Siklus Hidup	2019	Kupas Bahas Ringkas tentang Malaria	books.google.com	https://books.google.com/books?hl=en&lr=&id=VHPcDwAAQBAJ&oi=fnd&pg=PA15&dq=%22simian+malaria%22+%22malaysia%22&ots=6dygj-G0QW&sig=Z3cYWgKGj4yYuKb6X0kRwl89o_8		850	2021-08-07 10:10:14									0	0	0	1	2	Berdasarkan klasifikasi organisme, parasit penyebab malaria dimasukkan ke dalam subfilum Sporozoa, famili Plasmodiidae, dan genus Plasmodium. Berdasarkan habitatnya Sporozoa terbagi menjadi dua golongan besar, yaitu Sporozoa darah dan Sporozoa usus …
1	BJ Power	Epigenomics and gametocytogenesis in the rodent malaria model, Plasmodium berghei	2019		theses.gla.ac.uk	http://theses.gla.ac.uk/71046/	https://scholar.google.com/scholar?cites=15233513138377166139&as_sdt=2005&sciodt=0,5&hl=en	878	2021-08-07 10:10:14									1	0.5	1	1	2	Page 1. Power, Bridget Joanne (2019) Epigenomics and gametocytogenesis in the rodent malaria model, Plasmodium berghei. PhD thesis. https://theses.gla.ac.uk/71046/ Copyright and moral rights for this work are retained by the author …
43	C Antonio-Nkondjio, C Ndo, F Njiokou, JD Bigoga…	Review of malaria situation in Cameroon: technical viewpoint on challenges and prospects for disease elimination	2019	Parasites & vectors	Springer	https://link.springer.com/article/10.1186/s13071-019-3753-8	https://scholar.google.com/scholar?cites=11403257683271669657&as_sdt=2005&sciodt=0,5&hl=en	533	2021-08-07 10:10:14	HTML								43	21.5	9	5	2	Malaria still has a devastating impact on public health and welfare in Cameroon. Despite the increasing number of studies conducted on disease prevalence, transmission patterns or treatment, there are to date, not enough studies summarising findings from previous works in order …
11	C Tananchai, S Manguin, MJ Bangs…	Malaria vectors and species complexes in Thailand: implications for vector control	2019	Trends in …	Elsevier	https://www.sciencedirect.com/science/article/pii/S1471492219301011	https://scholar.google.com/scholar?cites=6857521977152849810&as_sdt=2005&sciodt=0,5&hl=en	368	2021-08-07 10:10:14									11	5.5	3	4	2	… More recently, Plasmodium knowlesi, a zoonotic Asian simian malaria parasite, has been found to infect humans with increasing frequency [5 … malaria remains focally entrenched, especially along rural stretches of border areas with Myanmar, Cambodia, and Malaysia [19] …
9	CA Philips, P Augustine, S Rajesh…	Complementary and alternative medicine-related drug-induced liver injury in Asia	2019	Journal of clinical and …	ncbi.nlm.nih.gov	https://www.ncbi.nlm.nih.gov/pmc/articles/PMC6783675/	https://scholar.google.com/scholar?cites=11016721146995874849&as_sdt=2005&sciodt=0,5&hl=en	776	2021-08-07 10:10:14	HTML								9	4.5	2	4	2	… Surveys among Asian countries were insufficient or absent to properly delineate prevalence. However, of the national samples' surveys, the highest rates of CAM use were reported in East Asian countries such as Japan, South Korea, and Malaysia …
1	DM Parker	Humans, macaques, and malaria parasites in a shared and changing landscape	2019	The Lancet Planetary Health	thelancet.com	https://www.thelancet.com/journals/lanplh/article/PIIS2542-5196(19)30061-0/fulltext	https://scholar.google.com/scholar?cites=9975892573899314149&as_sdt=2005&sciodt=0,5&hl=en	73	2021-08-07 10:10:14	HTML								1	0.5	1	1	2	… potential. The first known natural infection of a human by a simian malaria was documented in 1965, when a surveyor for the US Army Map Service, working deep in the jungles of peninsular Malaysia, was infected by P knowlesi. 2 …
0	E Bortier	Prevalence of PFHRP2 and/or PFHRP3 Gene Deletions in Plasmodium Falciparum Isolates and the Performance of HRP2 Based Malaria Rapid Diagnostic Tests	2019		197.255.68.205	http://197.255.68.205/handle/123456789/35823		774	2021-08-07 10:10:14									0	0	0	1	2	… (Collins & Jeffery, 2007). 2.1.2.5 Plasmodium knowlesi Plasmodium knowlesi, originally known to cause simian malaria, is now recognized as the fifth human malarial parasite (White, 2008) … malaria in that region, predominantly in Malaysia. Plasmodium knowlesi has a 24-hour …
9	ED Benavente, AR Gomes, JR De Silva, M Grigg…	Whole genome sequencing of amplified Plasmodium knowlesi DNA from unprocessed blood reveals genetic exchange events between Malaysian Peninsular …	2019	Scientific reports	nature.com	https://www.nature.com/articles/s41598-019-46398-z	https://scholar.google.com/scholar?cites=6461199005905174487&as_sdt=2005&sciodt=0,5&hl=en	418	2021-08-07 10:10:14	HTML								9	4.5	2	5	2	The zoonotic Plasmodium knowlesi parasite is the most common cause of human malaria in Malaysia. Genetic analysis has shown that the parasites are divided into three subpopulations according to their geographic origin (Peninsular or Borneo) and, in Borneo, their macaque …
20	FM Hawkes, BO Manin, A Cooper, S Daim…	Vector compositions change across forested to deforested ecotones in emerging areas of zoonotic malaria transmission in Malaysia	2019	Scientific reports	nature.com	https://www.nature.com/articles/s41598-019-49842-2	https://scholar.google.com/scholar?cites=12325288484202447190&as_sdt=2005&sciodt=0,5&hl=en	58	2021-08-07 10:10:14	HTML								20	10	4	5	2	… Kapit district of Sarawak, Malaysian Borneo 6 . Thus, as previously predicted 7 , simian malaria parasites are now contributing to clinical malaria in humans, derailing regional efforts to eradicate the disease. This is of particular public health importance in Malaysia, which aims …
1	FS Mohamad, N Abu-Bakar	Towards successful adaptation of Plasmodium knowlesi to long-term in-vitro culture in human erythrocytes	2019	International Journal of …	researchgate.net	https://www.researchgate.net/profile/Nurhidanatasha-Abu-Bakar-2/publication/329737806_Towards_successful_adaptation_of_Plasmodium_knowlesi_to_long-term_in_vitro_culture_in_human_erythrocytes/links/5cff29e792851c874c5d94e3/Towards-successful-adaptation-of-Plasmodium-knowlesi-to-long-term-in-vitro-culture-in-human-erythrocytes.pdf	https://scholar.google.com/scholar?cites=827927900733663117&as_sdt=2005&sciodt=0,5&hl=en	200	2021-08-07 10:10:14	PDF								1	0.5	1	2	2	… School of Health Sciences, Health Campus, Universiti Sains Malaysia, 16150 Kubang Kerian, Kelantan, Malaysia. ABSTRACT: Plasmodium knowlesi, a simian malaria parasite, is widely used as a malaria model and now characterized as a clinically significant parasite that can …
12	G Davidson, TH Chua, A Cook, P Speldewinde…	Defining the ecological and evolutionary drivers of Plasmodium knowlesi transmission within a multi-scale framework	2019	Malaria journal	Springer	https://link.springer.com/article/10.1186/s12936-019-2693-2	https://scholar.google.com/scholar?cites=11375710859387286260&as_sdt=2005&sciodt=0,5&hl=en	233	2021-08-07 10:10:14	HTML								12	6	2	5	2	Plasmodium knowlesi is a zoonotic malaria parasite normally residing in long-tailed and pig-tailed macaques (Macaca fascicularis and Macaca nemestrina, respectively) found throughout Southeast Asia. Recently, knowlesi malaria has become the predominant malaria affecting …
10	G Davidson, TH Chua, A Cook, P Speldewinde…	The Role of Ecological Linkage Mechanisms in Plasmodium knowlesi Transmission and Spread	2019	EcoHealth	Springer	https://link.springer.com/content/pdf/10.1007/s10393-019-01395-6.pdf	https://scholar.google.com/scholar?cites=11988953841172553044&as_sdt=2005&sciodt=0,5&hl=en	457	2021-08-07 10:10:14									10	5	2	5	2	… 2016). The highest incidence rates are found in Malaysia where 69% of all current malaria cases (n = 2627) are P. knowlesi, found mostly as a mono-in- fection, and concentrated in the states of Sabah and Sar- awak (World Health Organization 2017) …
9	GJN Koh, PK Ismail, D Koh	Occupationally acquired Plasmodium knowlesi malaria in Brunei Darussalam	2019	Safety and health at work	Elsevier	https://www.sciencedirect.com/science/article/pii/S2093791118302397	https://scholar.google.com/scholar?cites=15351175077972110108&as_sdt=2005&sciodt=0,5&hl=en	64	2021-08-07 10:10:14	HTML								9	4.5	3	3	2	… Simian malaria is a zoonotic disease caused by Plasmodium knowlesi infection … Human cases of P. knowlesi infection has been reported in all South East Asian countries in the last decade, and it is currently the most common type of malaria seen in Malaysia and Brunei …
24	GN Hartmeyer, CR Stensvold, T Fabricius…	Plasmodium cynomolgi as cause of malaria in tourist to Southeast Asia, 2018	2019	Emerging infectious …	ncbi.nlm.nih.gov	https://www.ncbi.nlm.nih.gov/pmc/articles/PMC6759256/	https://scholar.google.com/scholar?cites=186134319106717109&as_sdt=2005&sciodt=0,5&hl=en	44	2021-08-07 10:10:14	HTML								24	12	6	4	2	… P. cynomolgi is found in long-tailed macaques across Southeast Asia, often concomitant with other simian malaria parasites such as P. inui, P … of malaria caused by P. cynomolgi in a tourist from Denmark who had traveled to forested areas in peninsular Malaysia and Thailand …
29	JA Garrido-Cardenas, L González-Cerón…	Plasmodium genomics: an approach for learning about and ending human malaria	2019	Parasitology …	Springer	https://link.springer.com/content/pdf/10.1007/s00436-018-6127-9.pdf	https://scholar.google.com/scholar?cites=3086506232029444894&as_sdt=2005&sciodt=0,5&hl=en	512	2021-08-07 10:10:14									29	14.5	10	3	2	… 2013) (Yusof et al. 2014). This is the most common type of malaria in Malaysia, with the indigenous population and travelers who enter the jungle being most affected by the parasite (Millar and Cox- Singh 2015) (Barber et al. 2017) …
4	JF Guégan, B De Thoisy, A Ayouba, J Cappelle	Forêts tropicales, changements d'usage des sols et risques infectieux émergents	2019	Santé Publique	cairn.info	https://www.cairn.info/journal-sante-publique-2019-HS-page-91.htm	https://scholar.google.com/scholar?cites=2854969703967467919&as_sdt=2005&sciodt=0,5&hl=en	792	2021-08-07 10:10:14	HTML								4	2	1	4	2
4	K Kassegne, EM Abe, YB Cui, SB Chen…	Contribution of Plasmodium immunomics: potential impact for serological testing and surveillance of malaria	2019	Expert review of …	Taylor & Francis	https://www.tandfonline.com/doi/abs/10.1080/14789450.2019.1554441	https://scholar.google.com/scholar?cites=7528387401473337588&as_sdt=2005&sciodt=0,5&hl=en	525	2021-08-07 10:10:14									4	2	1	5	2	… 2 (PKNH_0413400)); PkSSP2/TRAP (thrombospondin-related anonymous protein (PKNH_1265400)); and PkTSERA2 antigen 1 (PKNH_0413500), among which the PkSERA3 antigen 2 showed higher antibody responses to sera from individuals of East Malaysia where …
0	K Manning, X Zhai, W Yu	Image Analysis Based System for Assessing Malaria	2019	Cyberspace Data and Intelligence, and Cyber …	Springer	https://link.springer.com/chapter/10.1007/978-981-15-1925-3_34		701	2021-08-07 10:10:14									0	0	0	3	2	… These are a couple of the many approaches that have been taken by malariologists; others include Rapid Diagnostic Tests (RDT), Serology and Simian Malaria Species Confirmation Service (SMSCS) for testing the additional non-classic species …
30	KM Fornace, PM Brock, TR Abidin, L Grignard…	Environmental risk factors and exposure to the zoonotic malaria parasite Plasmodium knowlesi across northern Sabah, Malaysia: a population-based cross …	2019	The Lancet Planetary …	Elsevier	https://www.sciencedirect.com/science/article/pii/S2542519619300452	https://scholar.google.com/scholar?cites=1433483951218611661&as_sdt=2005&sciodt=0,5&hl=en	162	2021-08-07 10:10:14	HTML								30	15	6	5	2	… Volume 3, Issue 4, April 2019, Pages e179-e186. The Lancet Planetary Health. Articles. Environmental risk factors and exposure to the zoonotic malaria parasite Plasmodium knowlesi across northern Sabah, Malaysia: a population-based cross-sectional survey …
33	L Choi, J Pryce, M Richardson, V Lutje…	Guidelines for malaria vector control	2019	World Health …	archive.lstmed.ac.uk	http://archive.lstmed.ac.uk/10262/	https://scholar.google.com/scholar?cites=7231137274757060135&as_sdt=2005&sciodt=0,5&hl=en	806	2021-08-07 10:10:14									33	16.5	7	5	2	… P. falciparum, P. malariae, P. ovale and P. vivax cause malaria in humans. Human infection with the monkey malaria parasite P. knowlesi and very occasionally with other simian malaria species may occur in tropical forest areas …
24	L Grignard, S Shah, TH Chua, T William…	Natural Human Infections With Plasmodium cynomolgi and Other Malaria Species in an Elimination Setting in Sabah, Malaysia	2019	The Journal of …	academic.oup.com	https://academic.oup.com/jid/article-abstract/220/12/1946/5550405	https://scholar.google.com/scholar?cites=15164617877174011145&as_sdt=2005&sciodt=0,5&hl=en	28	2021-08-07 10:10:14									24	12	5	5	2	… Natural Human Infections With Plasmodium cynomolgi and Other Malaria Species in an Elimination Setting in Sabah, Malaysia … Gleneagles Hospital. , Kota Kinabalu, Malaysia. Search for other works by this author on: Oxford Academic. PubMed. Google Scholar. Chris J Drakeley …
9	LE Gamalo, J Dimalibot, KA Kadir…	Plasmodium knowlesi and other malaria parasites in long-tailed macaques from the Philippines	2019	Malaria …	malariajournal.biomedcentral.com	https://malariajournal.biomedcentral.com/articles/10.1186/s12936-019-2780-4	https://scholar.google.com/scholar?cites=11073662307429755200&as_sdt=2005&sciodt=0,5&hl=en	69	2021-08-07 10:10:14	HTML								9	4.5	2	4	2	Macaca fascicularis (long-tailed macaque) is the most widespread species of macaque in Southeast Asia and the only species of monkey found naturally in the Philippines. The species is the natural host for the zoonotic malaria species, Plasmodium knowlesi and Plasmodium …
0	LS Herman	Development of Plasmodium knowlesi species specific reagents to help characterise antibody isotype profiles in endemic human populations	2019		researchonline.lshtm.ac.uk	https://researchonline.lshtm.ac.uk/id/eprint/4653726/		519	2021-08-07 10:10:14									0	0	0	1	2	… Bead Assay (MBA) and Protein Microarray for three time-points post-treatment from a hospital-based clinical treatment trial in Sabah, Malaysia (n=110 individuals; 298 total samples for all time points), a small community survey in Sabah, Malaysia … Sabah, Malaysia (~10,000) …
70	M Imwong, W Madmanee, K Suwannasin…	Asymptomatic Natural Human Infections With the Simian Malaria Parasites Plasmodium cynomolgi and Plasmodium knowlesi	2019	The Journal of …	academic.oup.com	https://academic.oup.com/jid/article-abstract/219/5/695/5123348	https://scholar.google.com/scholar?cites=13804409937255955113&as_sdt=2005&sciodt=0,5&hl=en	11	2021-08-07 10:10:14									70	35	18	4	2	… Article Navigation. Editor's Choice. Asymptomatic Natural Human Infections With the Simian Malaria Parasites Plasmodium cynomolgi and Plasmodium knowlesi. Mallika Imwong, Mallika Imwong. Department of Molecular Tropical …
0	M Ravenhall	A bioinformatic analysis of malaria host and pathogen genomics	2019		researchonline.lshtm.ac.uk	https://researchonline.lshtm.ac.uk/id/eprint/4653632/		876	2021-08-07 10:10:14									0	0	0	1	2	… of human infection. These include a 2014 report of a P. cynomolgi infection in Peninsula Malaysia [104], and a 2015 report of P. brasilianum infection in the Venezuelan Amazon [105]. Typically, such cases were initially misidentified as other forms of Plasmodium …
3	MA Ahmed, FS Quan	Plasmodium knowlesi clinical isolates from Malaysia show extensive diversity and strong differential selection pressure at the merozoite surface protein 7D …	2019	Malaria journal	Springer	https://link.springer.com/article/10.1186/s12936-019-2782-2	https://scholar.google.com/scholar?cites=2462324277973346565&as_sdt=2005&sciodt=0,5&hl=en	101	2021-08-07 10:10:14	HTML								3	1.5	2	2	2	The high proportion of human cases due to the simian malaria parasite Plasmodium knowlesi in Malaysia is a cause of concern, as they can be severe and even fatal. Merozoite surface protein 7 (MSP7) is a multigene family …
2	ML Wong, MA Ahmed, WYW Sulaiman…	Genetic diversity of zoonotic malaria parasites from mosquito vector and vertebrate hosts	2019	Infection, Genetics and …	Elsevier	https://www.sciencedirect.com/science/article/pii/S156713481930053X	https://scholar.google.com/scholar?cites=12943779751826566436&as_sdt=2005&sciodt=0,5&hl=en	82	2021-08-07 10:10:14									2	1	1	4	2	… showed that simian malaria could be transmitted to humans, but proof that simian malaria could constitute a true zoonosis was only obtained with the first case of a naturally-acquired P. knowlesi infection by a surveyor working in Pahang State, Peninsular Malaysia (Chin et al …
6	MR Galinski	Functional genomics of simian malaria parasites and host–parasite interactions	2019	Briefings in functional genomics	academic.oup.com	https://academic.oup.com/bfg/article-abstract/18/5/270/5523123	https://scholar.google.com/scholar?cites=12129915711339893382&as_sdt=2005&sciodt=0,5&hl=en	13	2021-08-07 10:10:14									6	3	6	1	2	… Article Navigation. Functional genomics of simian malaria parasites and host–parasite interactions. Mary R Galinski Mary R Galinski. Emory Vaccine Center, Yerkes National Primate Research Center, Emory University. , Atlanta …
16	MT Zaw, Z Lin	Human Plasmodium knowlesi infections in South-East Asian countries	2019	Journal of Microbiology, Immunology and Infection	Elsevier	https://www.sciencedirect.com/science/article/pii/S1684118219300787	https://scholar.google.com/scholar?cites=16906010285629121809&as_sdt=2005&sciodt=0,5&hl=en	99	2021-08-07 10:10:14	HTML								16	8	8	2	2	… Regarding West Malaysia, its prevalence is far higher than in other south-east Asian countries except Indonesia. 3 Because knowlesi malaria cases were misdiagnosed as P. malariae infections by microscopy, the simian malaria was not realized although human cases are …
0	MW Kariuki, EK Githui, AG McArthur…	PCR Detection of Mixed and Zoonoses Malaria Using Plasmodium spp Dynein Light Chain (dlc-tctex) Gene	2019	Annual Research & …	journalarrb.com	http://journalarrb.com/index.php/ARRB/article/view/30091		563	2021-08-07 10:10:14									0	0	0	4	2	… farming and urbanization. P. knowlesi has been considered simian malaria until recently when PCR diagnosis [10,13,23] showed it is misdiagnosed for P. falciparum at ring stage and as P. malariae in other stages. Similarly, P …
0	MY Fong, YL Lau, J Jelip, CH Ooi, FW Cheong	Genetic characterisation of the erythrocyte-binding protein ($$\hbox {Pk}{\upbeta}\hbox {II} $$ Pk β II) of Plasmodium knowlesi isolates from Malaysia	2019	Journal of genetics	Springer	https://link.springer.com/article/10.1007/s12041-019-1109-y		328	2021-08-07 10:10:14									0	0	0	5	2	… Plasmodium knowlesi, a simian malaria parasite of long-tailed (Macaca fascicularis) and pig-tailed (M. nemestrina) monkeys, is now causing emerging zoonotic malaria in Southeast Asians and responsible for over 69% of human malaria cases in Malaysia (WHO 2017 …
0	N Gregory	Vectorial capacity across an environmental gradient	2019		spiral.imperial.ac.uk	https://spiral.imperial.ac.uk/handle/10044/1/83405		844	2021-08-07 10:10:14									0	0	0	1	2	… 20 1.4 Tropical forest conversion, oil palm plantations and vectorial capacity ..... 22 1.5 Aedes-transmitted arboviruses in Malaysia ..... 26 1.6 The Asian tiger mosquito (Aedes albopictus) .... 27 …
0	N Hettiarachchi, N Osada, H Nakaoka, T Hayakawa…	Exome sequences of toque macaques (Macaca sinica) of Sri Lanka reveal many amino acid changes	2019	bioRxiv	biorxiv.org	https://www.biorxiv.org/content/10.1101/740761v1.abstract		829	2021-08-07 10:10:14									0	0	0	5	2	… M. fascicularis (Vietnam) 19234 26498 0.7258 M. fascicularis (Malaysia) 18643 27275 0.6835 M. fascicularis 1 (Mauritius) 16643 21209 0.7847 … Primates 32: 391 – 395. Dissanaike AS (1965) Simian Malaria parasites of Ceylon. Bull World Health Organ. 32:593-
[truncated: 514 more rows]

## Sheet: NAS-PudMed
Cites	Authors	Title	Year	Source	Publisher	ArticleURL	CitesURL	GSRank	QueryDate	Type	DOI	ISSN	CitationURL	Volume	Issue
[truncated: 38 more rows]

## Sheet: NAS-CrossRef
Cites	Authors	Title	Year	Source	Publisher	ArticleURL	CitesURL	GSRank	QueryDate	Type	DOI	ISSN	CitationURL	Volume	Issue	StartPage	EndPage	ECC	CitesPerYear	CitesPerAuthor	AuthorCount	Age	Abstract
[truncated: 141 more rows]

[truncated: 8 more sheets: NAS-All Combine, SJ+NAS , Duplicate Remove, Foreign Language Remove, non malaria & non malaysia rmv, Exclude Criteria, selected article, Overall]
